# Supplementary material for: Hypertensive disorders of pregnancy and stroke: a univariate and multivariate Mendelian randomization study
Source: Front Endocrinol (Lausanne). 2024 Oct 21;15:1366023. doi: 10.3389/fendo.2024.1366023 (PMC11532165; doi:10.3389/fendo.2024.1366023)
Supplement: Supplementary file 1 [file Table1.xlsx]

## Sheet: Table S1
Table S1. Details of the genome Wide Association Studies.
Trait	Consortium	Case	Control	Samplesize	Gender	Ancestry	PMID	GWAS ID/Download link	Cohort	Diagnostic criteria
Exposure
Hypertensive disorders of pregnancya	/	15200	115007	130207	Females	European	37285119	GCST90269903	Finnish Genetics of Pre-eclampsia Consortium (FINNPEC), FinnGen, and Estonian Biobank, Steinthorsdottir et alb	ICD-10-O10, O11, O13, O14, 015, O16; ICD-9-642; ICD-8-63701, 63703, 63704, 63709, 63710, 63799, 66120
Preeclampsiaa	/	16743	280081	296824	Females	European (>98%)	37285119	GCST90269904		ICD-10-O11, O14.0, O14.1,O14.9, O15.0, O15.1, O15.2; ICD-9-6424, 6425, 6426, 6427; ICD-8-63703, 63704, 63709, 63710, 63799, 66120
Gestational hypertension	FinnGen	8502	194266	202768	Females	European	/	https://r9.finngen.fi/	/	ICD-10-O13, ICD-9-6423, ICD-8-63701
Outcome
Stroke	MEGASTROKE	40585	406111	446696	Females and males	European	29531354	ebi-a-GCST006906	CHARGE, MEGTASTROKE, SIGN, DECODE, EPIC-CVD, Young Lacunar DNA,SIFAP, INTERSTROKE EUR, HVH1, Glasgow, CADISP, Barcelona, FINLAND, SAHLSIS, MDC, HVH2	TOAST criteria
Ischemic stroke	MEGASTROKE	34217	406111	440328	Females and males	European	29531354	ebi-a-GCST006908
Large artery atherosclerosis	MEGASTROKE	4373	406111	410484	Females and males	European	29531354	iebi-a-GCST006907
Small vessel stroke	MEGASTROKE	5386	192662	198048	Females and males	European	29531354	ebi-a-GCST006909
Cardioembolic stroke	MEGASTROKE	7193	406111	413304	Females and males	European	29531354	ebi-a-GCST006910
Lacunar stroke	/	6030	248929	254959	Females and males	European	33773637	ebi-a-GCST90014122	/	c
Intracranial hemorrhage	/	1935	471578	473513	Females and males	European	34594039	ebi-a-GCST90018870	UK Biobank	I61 430.2 I9_ICH
Adjustment
Systolic blood pressure	International Consortium of Blood Pressure	/	/	757601	Females and males	European	30224653	ieu-b-38	UK Biobank	/
Diastolic blood pressure		/	/	757601	Females and males	European	30224653	ieu-b-39	UK Biobank	/
Type 2 diabetes mellitus	/	61714	655666	5030727	Females and males	European	30054458	ebi-a-GCST006867	Pakistan, DIAbetes Genetics Replication And Meta-analysis, Genetic Epidemiology Research on Adult Health and Aging and UKB	/
a 2 phenotypes: (1) preeclampsia, eclampsia, or preeclampsia superimposed on chronic hypertension and (2) hypertensive disorders of pregnancy, preeclampsia or other maternal hypertensive disorders. In the FINNPEC cohort, preeclampsia was defined according to the American College of Obstetricians and Gynecologists 2002 criteria as hypertension (systolic blood pressure ³140 mm Hg or diastolic blood…
b The FINNPEC study is a nationwide preeclampsia case-control cohort recruited from five university hospitals in Finland. The cohort consist of both prospectively and retrospectively recruited women. All participants are of Finnish ancestry.A total of 1479 and 1689 FINNPEC cases of preeclampsia and preeclampsia or other maternal hypertensive disorder, respectively, were available for the maternal…
c Lacunar stroke samples were divided into two strata: the MRI-confirmed group and the standard phenotyping group. In the MRI-confirmed group, lacunar stroke was defined as a clinical lacunar syndrome17 with an anatomically compatible lesion on MRI (subcortical infarct, £15 mm in diameter), either as a region of high intensity on diffusion-weighted imaging for acute infarcts or as a region of low…

## Sheet: Table S2
Table S2. Instrumental variables used in this mendelian randomization study.
Exposure	SNP	chr	pos	other_allele	effect_allele	beta	se	eaf	pval	samplesize	F_statistics
hypertensive disorders of pregnancya	rs13306561	1	11865804	A	G	-0.1334	0.0195	0.1422	7.49e-12	130207	567.733
hypertensive disorders of pregnancya	rs1918969	3	169139890	T	C	-0.077	0.0136	0.4657	1.34e-08	130207	385.313
hypertensive disorders of pregnancya	rs16998073	4	81184341	A	T	0.1288	0.0145	0.3265	6.27e-19	130207	956.952
hypertensive disorders of pregnancya	rs12656497	5	32831939	T	C	0.0961	0.0137	0.5753	2.52e-12	130207	590.263
hypertensive disorders of pregnancya	rs10882398	10	95892788	T	A	0.1018	0.0138	0.5866	1.77e-13	130207	657.74
hypertensive disorders of pregnancya	rs7139122	12	53566790	G	A	0.3672	0.0502	0.0194	2.69e-13	130207	671.414
hypertensive disorders of pregnancya	rs1421085	16	53800954	T	C	0.0827	0.0137	0.4275	1.54e-09	130207	437.358
hypertensive disorders of pregnancya	rs979971	19	39144244	C	T	-0.078	0.0136	0.4683	9.1e-09	130207	395.69
hypertensive disorders of pregnancya	rs2208589	20	47408414	A	G	0.1175	0.0208	0.8702	1.7e-08	130207	407.365
hypertensive disorders of pregnancya	rs76833326	20	57760177	C	T	0.1297	0.0182	0.167	8.94e-13	130207	612.261
hypertensive disorders of pregnancya	rs6224	15	91423543	G	T	0.0889	0.0139	0.4212	1.77e-10	130207	503.68
hypertensive disorders of pregnancya	rs167479	19	11526765	G	T	-0.1005	0.014	0.4379	6.95e-13	130207	650.644
hypertensive disorders of pregnancya	rs6070262	20	57776809	T	G	0.1173	0.0199	0.135	3.83e-09	130207	419.76
gestational hypertension	rs236717	20	59126599	G	A	-0.136115	0.020258	0.826244	1.83e-11	202768	1074.6
gestational hypertension	rs1177764	5	32829869	C	G	0.109791	0.0160795	0.586054	8.61e-12	202768	1182.04
gestational hypertension	rs2208589	20	48791877	A	G	0.192688	0.0266729	0.889201	5.04e-13	202768	1480.82
gestational hypertension	rs7139122	12	53173006	G	A	0.317716	0.049696	0.0203471	1.62e-10	202768	811.844
gestational hypertension	rs9855086	3	169413542	A	T	-0.0949201	0.0158805	0.463476	2.27e-09	202768	904.381
gestational hypertension	rs10857147	4	80259918	A	T	0.112906	0.0168663	0.313258	2.17e-11	202768	1108.12
gestational hypertension	rs11681248	2	136062506	C	T	0.110722	0.0164164	0.618273	1.53e-11	202768	1169.47
gestational hypertension	rs72837273	17	49566388	C	T	-0.144968	0.0263993	0.105293	3.99e-08	202768	798.759
gestational hypertension	rs552528831	1	11898554	G	C	-0.210588	0.0312493	0.0753195	1.6e-11	202768	1248.89
preeclampsia	rs4245909	3	169172788	A	G	-0.0805	0.0136	0.5122	3.19e-09	296824	964.29
preeclampsia	rs16998073	4	81184341	A	T	0.1153	0.0144	0.3215	1.33e-15	296824	1731.58
preeclampsia	rs7862828	9	93919803	A	C	0.0934	0.0163	0.7509	1.12e-08	296824	971.841
preeclampsia	rs3018700	11	101266410	T	C	0.1239	0.0203	0.8535	9.98e-10	296824	1143.88
preeclampsia	rs10774624	12	111833788	G	A	-0.0887	0.014	0.5911	2.52e-10	296824	1133.2
preeclampsia	rs7318880	13	29138285	C	T	0.0943	0.0137	0.4794	5.04e-12	296824	1323.38
preeclampsia	rs1421085	16	53800954	T	C	0.0929	0.0138	0.409	1.55e-11	296824	1243.61
preeclampsia	rs6026744	20	57742388	A	T	0.1235	0.0191	0.1524	9.72e-11	296824	1174.22
preeclampsia	rs2596471	6	31428911	A	G	0.1057	0.0176	0.8062	1.98e-09	296824	1039.9
SNP,single nucleotide polymorphisms; R2, the proportion of variation in the exposure explained by the instrumental variables.

## Sheet: Table S3
Table S3. Details of instrumental variables in outcomes.
outcome	exposure	SNP	chr	pos	effect_allele.exposure	other_allele.exposure	beta.exposure	se.exposure	pval.exposure	samplesize.exposure	effect_allele.outcome	other_allele.outcome	beta.outcome	se.outcome	samplesize.outcome	pval.outcome	Excluded reason	rsq.exposure	rsq.outcome	steiger_dir	steiger_pval
Stroke	Hypertensive disorders of pregnancy	rs10882398	10	95892788	A	T	0.1018	0.0138	1.77e-13	130207	A	T	-0.0023	0.0096	446696	0.8151	Palindromic SNP with intermediate allele frequency	-	-	-	-
Stroke	Hypertensive disorders of pregnancy	rs12656497	5	32831939	C	T	0.0961	0.0137	2.52e-12	130207	C	T	0.0202	0.0097	446696	0.0373499		0.000377758	9.70834e-06	TRUE	2.18677e-07
Stroke	Hypertensive disorders of pregnancy	rs13306561	1	11865804	G	A	-0.1334	0.0195	7.49e-12	130207	G	A	-0.015	0.0125	446696	0.2321		0.000359301	3.22367e-06	TRUE	5.05823e-08
Stroke	Hypertensive disorders of pregnancy	rs1421085	16	53800954	C	T	0.0827	0.0137	1.54e-09	130207	C	T	0.0027	0.0095	446696	0.774801		0.000279783	1.8083e-07	TRUE	2.26094e-07
Stroke	Hypertensive disorders of pregnancy	rs16998073	4	81184341	T	A	0.1288	0.0145	6.27e-19	130207	T	A	0.0229	0.0102	446696	0.0252802		0.000605627	1.12838e-05	TRUE	1.4894e-11
Stroke	Hypertensive disorders of pregnancy	rs1918969	3	169139890	C	T	-0.077	0.0136	1.34e-08	130207	C	T	-0.0177	0.0092	446696	0.0554894		0.000246133	8.28623e-06	TRUE	4.74561e-05
Stroke	Hypertensive disorders of pregnancy	rs2208589	20	47408414	G	A	0.1175	0.0208	1.7e-08	130207	G	A	-0.0046	0.0115	446696	0.685799		0.000245028	3.58187e-07	TRUE	1.74782e-06
Stroke	Hypertensive disorders of pregnancy	rs6070262	20	56351865	G	T	0.1173	0.0199	3.83e-09	130207	T	C	0.0091	0.0128	446696	0.4768	SNP with incompatible allele	-	-	-	-
Stroke	Hypertensive disorders of pregnancy	rs6224	15	91423543	T	G	0.0889	0.0139	1.77e-10	130207	T	G	0.024	0.0095	446696	0.0116799		0.000314058	1.42876e-05	TRUE	9.54003e-06
Stroke	Hypertensive disorders of pregnancy	rs7139122	12	53566790	A	G	0.3672	0.0502	2.69e-13	130207	A	G	-0.0204	0.0661	446696	0.757501		0.000410763	2.13229e-07	TRUE	3.18524e-10
Stroke	Hypertensive disorders of pregnancy	rs76833326	20	57760177	T	C	0.1297	0.0182	8.94e-13	130207	T	C	0.0081	0.0146	446696	0.5798		0.000389888	6.89055e-07	TRUE	1.89204e-09
Stroke	Hypertensive disorders of pregnancy	rs979971	19	39144244	T	C	-0.078	0.0136	9.1e-09	130207	T	C	0.0105	0.0093	446696	0.2552		0.000252565	2.85365e-06	TRUE	6.47863e-06
Large artery atherosclerosis	Hypertensive disorders of pregnancy	rs10882398	10	95892788	A	T	0.1018	0.0138	1.77e-13	130207	A	T	-0.0047	0.0262	410484	0.8591		0.000417761	7.83969e-08	TRUE	2.31245e-10
Large artery atherosclerosis	Hypertensive disorders of pregnancy	rs12656497	5	32831939	C	T	0.0961	0.0137	2.52e-12	130207	C	T	0.009	0.0256	410484	0.7247		0.000377758	3.011e-07	TRUE	2.86794e-09
Large artery atherosclerosis	Hypertensive disorders of pregnancy	rs13306561	1	11865804	G	A	-0.1334	0.0195	7.49e-12	130207	G	A	-0.1091	0.0348	410484	0.00169001		0.000359301	2.39434e-05	TRUE	9.78605e-06
Large artery atherosclerosis	Hypertensive disorders of pregnancy	rs1421085	16	53800954	C	T	0.0827	0.0137	1.54e-09	130207	C	T	0.0437	0.0252	410484	0.0824803		0.000279783	7.32596e-06	TRUE	1.04121e-05
Large artery atherosclerosis	Hypertensive disorders of pregnancy	rs16998073	4	81184341	T	A	0.1288	0.0145	6.27e-19	130207	T	A	0.0662	0.0281	410484	0.01852		0.000605627	1.35208e-05	TRUE	4.61767e-11
Large artery atherosclerosis	Hypertensive disorders of pregnancy	rs1918969	3	169139890	C	T	-0.077	0.0136	1.34e-08	130207	C	T	-0.1033	0.0252	410484	4.28203e-05		0.000246133	4.09343e-05	TRUE	0.00348491
Large artery atherosclerosis	Hypertensive disorders of pregnancy	rs2208589	20	47408414	G	A	0.1175	0.0208	1.7e-08	130207	G	A	0.0477	0.0311	410484	0.1245		0.000245028	5.73085e-06	TRUE	3.05663e-05
Large artery atherosclerosis	Hypertensive disorders of pregnancy	rs6070262	20	56351865	G	T	0.1173	0.0199	3.83e-09	130207	T	C	-0.0186	0.0348	410484	0.5921	SNP with incompatible allele	-	-	-	-
Large artery atherosclerosis	Hypertensive disorders of pregnancy	rs6224	15	91423543	T	G	0.0889	0.0139	1.77e-10	130207	T	G	0.0603	0.0255	410484	0.0181698		0.000314058	1.36224e-05	TRUE	1.02463e-05
Large artery atherosclerosis	Hypertensive disorders of pregnancy	rs7139122	12	53566790	A	G	0.3672	0.0502	2.69e-13	130207	A	G	-0.0169	0.1694	410484	0.9207		0.000410763	2.42467e-08	TRUE	2.54855e-10
Large artery atherosclerosis	Hypertensive disorders of pregnancy	rs76833326	20	57760177	T	C	0.1297	0.0182	8.94e-13	130207	T	C	-0.01	0.0399	410484	0.8013		0.000389888	1.53024e-07	TRUE	1.15847e-09
Large artery atherosclerosis	Hypertensive disorders of pregnancy	rs979971	19	39144244	T	C	-0.078	0.0136	9.1e-09	130207	T	C	-0.0042	0.025	410484	0.8678		0.000252565	6.87582e-08	TRUE	8.8979e-07
Ischemic stroke	Hypertensive disorders of pregnancy	rs10882398	10	95892788	A	T	0.1018	0.0138	1.77e-13	130207	A	T	0.0026	0.0104	440328	0.801	Palindromic SNP with intermediate allele frequency	-	-	-	-
Ischemic stroke	Hypertensive disorders of pregnancy	rs12656497	5	32831939	C	T	0.0961	0.0137	2.52e-12	130207	C	T	0.0192	0.0104	440328	0.0641195		0.000377758	7.74031e-06	TRUE	1.29144e-07
Ischemic stroke	Hypertensive disorders of pregnancy	rs13306561	1	11865804	G	A	-0.1334	0.0195	7.49e-12	130207	G	A	-0.0189	0.0137	440328	0.1654		0.000359301	4.32221e-06	TRUE	8.77122e-08
Ischemic stroke	Hypertensive disorders of pregnancy	rs1421085	16	53800954	C	T	0.0827	0.0137	1.54e-09	130207	C	T	0.0052	0.0101	440328	0.6069		0.000279783	6.0199e-07	TRUE	4.26096e-07
Ischemic stroke	Hypertensive disorders of pregnancy	rs16998073	4	81184341	T	A	0.1288	0.0145	6.27e-19	130207	T	A	0.0263	0.0112	440328	0.0186402		0.000605627	1.25226e-05	TRUE	2.37302e-11
Ischemic stroke	Hypertensive disorders of pregnancy	rs1918969	3	169139890	C	T	-0.077	0.0136	1.34e-08	130207	C	T	-0.0249	0.01	440328	0.0129999		0.000246133	1.40805e-05	TRUE	0.000154211
Ischemic stroke	Hypertensive disorders of pregnancy	rs2208589	20	47408414	G	A	0.1175	0.0208	1.7e-08	130207	G	A	-0.0017	0.0123	440328	0.8886		0.000245028	4.33824e-08	TRUE	9.7558e-07
Ischemic stroke	Hypertensive disorders of pregnancy	rs6070262	20	56351865	G	T	0.1173	0.0199	3.83e-09	130207	T	C	0.0077	0.0138	440328	0.5765	SNP with incompatible allele	-	-	-	-
Ischemic stroke	Hypertensive disorders of pregnancy	rs6224	15	91423543	T	G	0.0889	0.0139	1.77e-10	130207	T	G	0.0267	0.0103	440328	0.00968389		0.000314058	1.52604e-05	TRUE	1.18672e-05
Ischemic stroke	Hypertensive disorders of pregnancy	rs7139122	12	53566790	A	G	0.3672	0.0502	2.69e-13	130207	A	G	0.0201	0.0699	440328	0.774		0.000410763	1.87786e-07	TRUE	3.21055e-10
Ischemic stroke	Hypertensive disorders of pregnancy	rs76833326	20	57760177	T	C	0.1297	0.0182	8.94e-13	130207	T	C	-0.007	0.0158	440328	0.6577		0.000389888	4.45766e-07	TRUE	1.46176e-09
Ischemic stroke	Hypertensive disorders of pregnancy	rs979971	19	39144244	T	C	-0.078	0.0136	9.1e-09	130207	T	C	0.0077	0.0101	440328	0.4461		0.000252565	1.31997e-06	TRUE	2.95256e-06
Small vessel stroke	Hypertensive disorders of pregnancy	rs10882398	10	95892788	A	T	0.1018	0.0138	1.77e-13	130207	A	T	-0.0007	0.0246	198048	0.9778		0.000417761	4.08846e-09	TRUE	1.1193e-08
Small vessel stroke	Hypertensive disorders of pregnancy	rs12656497	5	32831939	C	T	0.0961	0.0137	2.52e-12	130207	C	T	0.0432	0.0237	198048	0.0685094		0.000377758	1.67763e-05	TRUE	1.70638e-05
Small vessel stroke	Hypertensive disorders of pregnancy	rs13306561	1	11865804	G	A	-0.1334	0.0195	7.49e-12	130207	G	A	-0.061	0.032	198048	0.0565705		0.000359301	1.83479e-05	TRUE	3.90814e-05
Small vessel stroke	Hypertensive disorders of pregnancy	rs1421085	16	53800954	C	T	0.0827	0.0137	1.54e-09	130207	C	T	0.0132	0.0241	198048	0.5851		0.000279783	1.51477e-06	TRUE	1.40139e-05
Small vessel stroke	Hypertensive disorders of pregnancy	rs16998073	4	81184341	T	A	0.1288	0.0145	6.27e-19	130207	T	A	0.0423	0.0259	198048	0.102		0.000605627	1.34682e-05	TRUE	4.34909e-09
Small vessel stroke	Hypertensive disorders of pregnancy	rs1918969	3	169139890	C	T	-0.077	0.0136	1.34e-08	130207	C	T	0.0092	0.0235	198048	0.6943		0.000246133	7.7388e-07	TRUE	3.3102e-05
Small vessel stroke	Hypertensive disorders of pregnancy	rs2208589	20	47408414	G	A	0.1175	0.0208	1.7e-08	130207	G	A	0.0036	0.0288	198048	0.9015		0.000245028	7.88958e-08	TRUE	1.64026e-05
Small vessel stroke	Hypertensive disorders of pregnancy	rs6070262	20	56351865	G	T	0.1173	0.0199	3.83e-09	130207	T	C	0.0519	0.0321	198048	0.1059	SNP with incompatible allele	-	-	-	-
Small vessel stroke	Hypertensive disorders of pregnancy	rs6224	15	91423543	T	G	0.0889	0.0139	1.77e-10	130207	T	G	0.0076	0.024	198048	0.753101		0.000314058	5.06336e-07	TRUE	1.85956e-06
Small vessel stroke	Hypertensive disorders of pregnancy	rs7139122	12	53566790	A	G	0.3672	0.0502	2.69e-13	130207	A	G	0.1802	0.134	198048	0.1785		0.000410763	9.13124e-06	TRUE	1.33582e-06
Small vessel stroke	Hypertensive disorders of pregnancy	rs76833326	20	57760177	T	C	0.1297	0.0182	8.94e-13	130207	T	C	0.0372	0.0368	198048	0.312		0.000389888	5.15967e-06	TRUE	9.6639e-07
Small vessel stroke	Hypertensive disorders of pregnancy	rs979971	19	39144244	T	C	-0.078	0.0136	9.1e-09	130207	T	C	-0.0504	0.0234	198048	0.0314101		0.000252565	2.34236e-05	TRUE	0.00194722
Cardioembolic stroke	Hypertensive disorders of pregnancy	rs10882398	10	95892788	A	T	0.1018	0.0138	1.77e-13	130207	A	T	0.0204	0.0203	413304	0.3135	Palindromic SNP with intermediate allele frequency	-	-	-	-
Cardioembolic stroke	Hypertensive disorders of pregnancy	rs12656497	5	32831939	C	T	0.0961	0.0137	2.52e-12	130207	C	T	0.0092	0.0195	413304	0.6375		0.000377758	5.38566e-07	TRUE	3.96585e-09
Cardioembolic stroke	Hypertensive disorders of pregnancy	rs13306561	1	11865804	G	A	-0.1334	0.0195	7.49e-12	130207	G	A	0.0531	0.0263	413304	0.0440099		0.000359301	9.86293e-06	TRUE	6.45797e-07
Cardioembolic stroke	Hypertensive disorders of pregnancy	rs1421085	16	53800954	C	T	0.0827	0.0137	1.54e-09	130207	C	T	0.0095	0.0198	413304	0.631499		0.000279783	5.56992e-07	TRUE	4.93295e-07
Cardioembolic stroke	Hypertensive disorders of pregnancy	rs16998073	4	81184341	T	A	0.1288	0.0145	6.27e-19	130207	T	A	0.0519	0.0217	413304	0.0165101		0.000605627	1.38402e-05	TRUE	4.87844e-11
Cardioembolic stroke	Hypertensive disorders of pregnancy	rs1918969	3	169139890	C	T	-0.077	0.0136	1.34e-08	130207	C	T	-0.0266	0.0194	413304	0.1703		0.000246133	4.54873e-06	TRUE	1.99094e-05
Cardioembolic stroke	Hypertensive disorders of pregnancy	rs2208589	20	47408414	G	A	0.1175	0.0208	1.7e-08	130207	G	A	-0.038	0.024	413304	0.1138		0.000245028	6.06561e-06	TRUE	3.31103e-05
Cardioembolic stroke	Hypertensive disorders of pregnancy	rs6070262	20	56351865	G	T	0.1173	0.0199	3.83e-09	130207	T	C	-0.0039	0.0271	413304	0.8871	SNP with incompatible allele	-	-	-	-
Cardioembolic stroke	Hypertensive disorders of pregnancy	rs6224	15	91423543	T	G	0.0889	0.0139	1.77e-10	130207	T	G	0.0354	0.0198	413304	0.07347		0.000314058	7.73402e-06	TRUE	2.57833e-06
Cardioembolic stroke	Hypertensive disorders of pregnancy	rs7139122	12	53566790	A	G	0.3672	0.0502	2.69e-13	130207	A	G	0.0671	0.1395	413304	0.6304		0.000410763	5.59795e-07	TRUE	8.10871e-10
Cardioembolic stroke	Hypertensive disorders of pregnancy	rs76833326	20	57760177	T	C	0.1297	0.0182	8.94e-13	130207	T	C	-0.0155	0.0312	413304	0.6186		0.000389888	5.97154e-07	TRUE	2.36054e-09
Cardioembolic stroke	Hypertensive disorders of pregnancy	rs979971	19	39144244	T	C	-0.078	0.0136	9.1e-09	130207	T	C	0.0293	0.0192	413304	0.127		0.000252565	5.6346e-06	TRUE	2.09801e-05
Lacunar stroke	Hypertensive disorders of pregnancy	rs10882398	10	95892788	A	T	0.1018	0.0138	1.77e-13	130207	A	T	0.0021	0.0215	254959	0.9227	Palindromic SNP with intermediate allele frequency	-	-	-	-
Lacunar stroke	Hypertensive disorders of pregnancy	rs12656497	5	32831939	C	T	0.0961	0.0137	2.52e-12	130207	C	T	0.0228	0.0212	254959	0.2812		0.000377758	4.53659e-06	TRUE	3.74645e-07
Lacunar stroke	Hypertensive disorders of pregnancy	rs13306561	1	11865804	G	A	-0.1334	0.0195	7.49e-12	130207	G	A	-0.068	0.0281	254959	0.0156099		0.000359301	2.29683e-05	TRUE	3.20308e-05
Lacunar stroke	Hypertensive disorders of pregnancy	rs1421085	16	53800954	C	T	0.0827	0.0137	1.54e-09	130207	C	T	-0.0027	0.0205	254959	0.8933		0.000279783	6.80382e-08	TRUE	1.33494e-06
Lacunar stroke	Hypertensive disorders of pregnancy	rs16998073	4	81184341	T	A	0.1288	0.0145	6.27e-19	130207	T	A	0.0604	0.0228	254959	0.00800498	Palindromic SNP with intermediate allele frequency	-	-	-	-
Lacunar stroke	Hypertensive disorders of pregnancy	rs1918969	3	169139890	C	T	-0.077	0.0136	1.34e-08	130207	C	T	-0.001	0.0201	254959	0.962		0.000246133	9.70825e-09	TRUE	4.71038e-06
Lacunar stroke	Hypertensive disorders of pregnancy	rs2208589	20	47408414	G	A	0.1175	0.0208	1.7e-08	130207	G	A	-0.0256	0.0263	254959	0.3306		0.000245028	3.71621e-06	TRUE	5.57962e-05
Lacunar stroke	Hypertensive disorders of pregnancy	rs6070262	20	56351865	G	T	0.1173	0.0199	3.83e-09	130207	T	C	0.0492	0.0288	254959	0.0873997	SNP with incompatible allele	-	-	-	-
Lacunar stroke	Hypertensive disorders of pregnancy	rs6224	15	91423543	T	G	0.0889	0.0139	1.77e-10	130207	T	G	0.022	0.022	254959	0.3163		0.000314058	3.92221e-06	TRUE	3.80373e-06
Lacunar stroke	Hypertensive disorders of pregnancy	rs76833326	20	57760177	T	C	0.1297	0.0182	8.94e-13	130207	T	C	0.0161	0.0334	254959	0.630199		0.000389888	9.11363e-07	TRUE	3.44116e-08
Lacunar stroke	Hypertensive disorders of pregnancy	rs979971	19	39144244	T	C	-0.078	0.0136	9.1e-09	130207	T	C	-0.0411	0.0209	254959	0.0493094		0.000252565	1.51676e-05	TRUE	0.000427228
Intracerebral hemorrhage	Hypertensive disorders of pregnancy	rs10882398	10	95892788	A	T	0.1018	0.0138	1.77e-13	130207	A	T	0.0014	0.0251	473513	0.954	SNP with incompatible allele	0.000417761	6.5702e-09	TRUE	7.68237e-11
Intracerebral hemorrhage	Hypertensive disorders of pregnancy	rs12656497	5	32831939	C	T	0.0961	0.0137	2.52e-12	130207	C	T	0.0179	0.0251	473513	0.4759		0.000377758	1.07406e-06	TRUE	4.08567e-09
Intracerebral hemorrhage	Hypertensive disorders of pregnancy	rs13306561	1	11865804	G	A	-0.1334	0.0195	7.49e-12	130207	G	A	-0.0269	0.0367	473513	0.4632		0.000359301	1.1346e-06	TRUE	1.07918e-08
Intracerebral hemorrhage	Hypertensive disorders of pregnancy	rs1421085	16	53800954	C	T	0.0827	0.0137	1.54e-09	130207	C	T	-0.0138	0.027	473513	0.608199		0.000279783	5.51697e-07	TRUE	3.24849e-07
Intracerebral hemorrhage	Hypertensive disorders of pregnancy	rs167479	19	11526765	T	G	-0.1005	0.014	6.95e-13	130207	T	G	-0.0136	0.025	473513	0.5862		0.000395618	6.24982e-07	TRUE	1.03169e-09
Intracerebral hemorrhage	Hypertensive disorders of pregnancy	rs16998073	4	81184341	T	A	0.1288	0.0145	6.27e-19	130207	T	A	0.0883	0.0269	473513	0.001031		0.000605627	2.2755e-05	TRUE	2.27482e-10
Intracerebral hemorrhage	Hypertensive disorders of pregnancy	rs1918969	3	169139890	C	T	-0.077	0.0136	1.34e-08	130207	C	T	0.0326	0.0254	473513	0.1993		0.000246133	3.47885e-06	TRUE	9.96558e-06
Intracerebral hemorrhage	Hypertensive disorders of pregnancy	rs2208589	20	47408414	G	A	0.1175	0.0208	1.7e-08	130207	G	A	-0.0395	0.0316	473513	0.2109		0.000245028	3.29981e-06	TRUE	9.77051e-06
Intracerebral hemorrhage	Hypertensive disorders of pregnancy	rs6070262	20	56351865	G	T	0.1173	0.0199	3.83e-09	130207	T	C	0.002	0.0374	473513	0.9578	SNP with incompatible allele	0.000266776	6.0393e-09	TRUE	2.04506e-07
Intracerebral hemorrhage	Hypertensive disorders of pregnancy	rs6224	15	91423543	T	G	0.0889	0.0139	1.77e-10	130207	T	G	0.0238	0.0287	473513	0.4083		0.000314058	1.45231e-06	TRUE	1.30081e-07
Intracerebral hemorrhage	Hypertensive disorders of pregnancy	rs7139122	12	53566790	A	G	0.3672	0.0502	2.69e-13	130207	A	G	-0.0168	0.1315	473513	0.8985		0.000410763	3.44697e-08	TRUE	1.378e-10
Intracerebral hemorrhage	Hypertensive disorders of pregnancy	rs76833326	20	57760177	T	C	0.1297	0.0182	8.94e-13	130207	T	C	-0.0529	0.0477	473513	0.2674		0.000389888	2.59743e-06	TRUE	6.79897e-09
Intracerebral hemorrhage	Hypertensive disorders of pregnancy	rs979971	19	39144244	T	C	-0.078	0.0136	9.1e-09	130207	T	C	-0.011	0.0249	473513	0.6593		0.000252565	4.12151e-07	TRUE	1.09407e-06
Stroke	Gestational hypertension	rs10857147	4	81181072	T	A	0.112906	0.0168663	2.17e-11	202768	T	A	0.0187	0.0115	446696	0.1036		0.000220955	5.91936e-06	TRUE	3.43547e-06
Stroke	Gestational hypertension	rs11681248	2	136820076	T	C	0.110722	0.0164164	1.53e-11	202768	T	C	0.0153	0.0108	446696	0.1575		0.000224295	4.49286e-06	TRUE	1.57302e-06
Stroke	Gestational hypertension	rs1177764	5	32829975	G	C	0.109791	0.0160795	8.61e-12	202768	G	C	0.0196	0.0098	446696	0.0460002		0.000229876	8.9546e-06	TRUE	5.49459e-06
Stroke	Gestational hypertension	rs2208589	20	47408414	G	A	0.192688	0.0266729	5.04e-13	202768	G	A	-0.0046	0.0115	446696	0.685799		0.000257313	3.58187e-07	TRUE	8.04933e-09
Stroke	Gestational hypertension	rs236717	20	57701654	A	G	-0.136115	0.020258	1.83e-11	202768	A	G	-0.0081	0.0135	446696	0.5477		0.000222601	8.0592e-07	TRUE	1.63315e-07
Stroke	Gestational hypertension	rs7139122	12	53566790	A	G	0.317716	0.049696	1.62e-10	202768	A	G	-0.0204	0.0661	446696	0.757501		0.000201536	2.13229e-07	TRUE	2.90591e-07
Stroke	Gestational hypertension	rs72837273	17	47643750	T	C	-0.144968	0.0263993	3.99e-08	202768	T	C	-0.0022	0.0197	446696	0.9108		0.000148696	2.79192e-08	TRUE	7.06761e-06
Stroke	Gestational hypertension	rs9855086	3	169131330	T	A	-0.0949201	0.0158805	2.27e-09	202768	T	A	-0.0201	0.0091	446696	0.0272101	Palindromic SNP with intermediate allele frequency	-	-	-	-
Large artery atherosclerosis	Gestational hypertension	rs10857147	4	81181072	T	A	0.112906	0.0168663	2.17e-11	202768	T	A	0.0628	0.0331	410484	0.0580805		0.000220955	8.76931e-06	TRUE	1.15658e-05
Large artery atherosclerosis	Gestational hypertension	rs11681248	2	136820076	T	C	0.110722	0.0164164	1.53e-11	202768	T	C	0.0187	0.0277	410484	0.4992		0.000224295	1.11027e-06	TRUE	2.903e-07
Large artery atherosclerosis	Gestational hypertension	rs1177764	5	32829975	G	C	0.109791	0.0160795	8.61e-12	202768	G	C	0.0078	0.0255	410484	0.758501		0.000229876	2.27937e-07	TRUE	6.29635e-08
Large artery atherosclerosis	Gestational hypertension	rs2208589	20	47408414	G	A	0.192688	0.0266729	5.04e-13	202768	G	A	0.0477	0.0311	410484	0.1245		0.000257313	5.73085e-06	TRUE	4.95226e-07
Large artery atherosclerosis	Gestational hypertension	rs236717	20	57701654	A	G	-0.136115	0.020258	1.83e-11	202768	A	G	-0.0032	0.0362	410484	0.9299		0.000222601	1.90366e-08	TRUE	5.14818e-08
Large artery atherosclerosis	Gestational hypertension	rs7139122	12	53566790	A	G	0.317716	0.049696	1.62e-10	202768	A	G	-0.0169	0.1694	410484	0.9207		0.000201536	2.42467e-08	TRUE	2.30378e-07
Large artery atherosclerosis	Gestational hypertension	rs72837273	17	47643750	T	C	-0.144968	0.0263993	3.99e-08	202768	T	C	-0.0252	0.053	410484	0.6342		0.000148696	5.50751e-07	TRUE	2.45182e-05
Large artery atherosclerosis	Gestational hypertension	rs9855086	3	169131330	T	A	-0.0949201	0.0158805	2.27e-09	202768	T	A	-0.0986	0.0244	410484	5.54e-05	Palindromic SNP with intermediate allele frequency	-	-	-	-
Ischemic stroke	Gestational hypertension	rs10857147	4	81181072	T	A	0.112906	0.0168663	2.17e-11	202768	T	A	0.0179	0.0126	440328	0.1564		0.000220955	4.58341e-06	TRUE	2.12362e-06
Ischemic stroke	Gestational hypertension	rs11681248	2	136820076	T	C	0.110722	0.0164164	1.53e-11	202768	T	C	0.0179	0.0122	440328	0.1433		0.000224295	4.88889e-06	TRUE	1.96636e-06
Ischemic stroke	Gestational hypertension	rs1177764	5	32829975	G	C	0.109791	0.0160795	8.61e-12	202768	G	C	0.0195	0.0106	440328	0.0653401		0.000229876	7.68564e-06	TRUE	3.8979e-06
Ischemic stroke	Gestational hypertension	rs2208589	20	47408414	G	A	0.192688	0.0266729	5.04e-13	202768	G	A	-0.0017	0.0123	440328	0.8886		0.000257313	4.33824e-08	TRUE	3.63862e-09
Ischemic stroke	Gestational hypertension	rs236717	20	57701654	A	G	-0.136115	0.020258	1.83e-11	202768	A	G	0.0024	0.0147	440328	0.8714		0.000222601	6.0536e-08	TRUE	4.55353e-08
Ischemic stroke	Gestational hypertension	rs7139122	12	53566790	A	G	0.317716	0.049696	1.62e-10	202768	A	G	0.0201	0.0699	440328	0.774		0.000201536	1.87786e-07	TRUE	2.9206e-07
Ischemic stroke	Gestational hypertension	rs72837273	17	47643750	T	C	-0.144968	0.0263993	3.99e-08	202768	T	C	-0.0047	0.0193	440328	0.8067		0.000148696	1.34681e-07	TRUE	1.04787e-05
Ischemic stroke	Gestational hypertension	rs9855086	3	169131330	T	A	-0.0949201	0.0158805	2.27e-09	202768	T	A	-0.0279	0.0099	440328	0.00480198	Palindromic SNP with intermediate allele frequency	-	-	-	-
Small vessel stroke	Gestational hypertension	rs10857147	4	81181072	T	A	0.112906	0.0168663	2.17e-11	202768	T	A	0.0247	0.0307	198048	0.4211		0.000220955	3.26851e-06	TRUE	3.57886e-05
Small vessel stroke	Gestational hypertension	rs11681248	2	136820076	T	C	0.110722	0.0164164	1.53e-11	202768	T	C	0.0139	0.026	198048	0.5943		0.000224295	1.44317e-06	TRUE	1.29737e-05
Small vessel stroke	Gestational hypertension	rs1177764	5	32829975	G	C	0.109791	0.0160795	8.61e-12	202768	G	C	0.0273	0.0237	198048	0.2491		0.000229876	6.69977e-06	TRUE	6.88776e-05
Small vessel stroke	Gestational hypertension	rs2208589	20	47408414	G	A	0.192688	0.0266729	5.04e-13	202768	G	A	0.0036	0.0288	198048	0.9015		0.000257313	7.88958e-08	TRUE	6.07196e-07
Small vessel stroke	Gestational hypertension	rs236717	20	57701654	A	G	-0.136115	0.020258	1.83e-11	202768	A	G	-0.0232	0.0341	198048	0.4959		0.000222601	2.33722e-06	TRUE	2.24564e-05
Small vessel stroke	Gestational hypertension	rs7139122	12	53566790	A	G	0.317716	0.049696	1.62e-10	202768	A	G	0.1802	0.134	198048	0.1785		0.000201536	9.13124e-06	TRUE	0.000404194
Small vessel stroke	Gestational hypertension	rs72837273	17	47643750	T	C	-0.144968	0.0263993	3.99e-08	202768	T	C	-0.1118	0.0512	198048	0.0289701		0.000148696	2.4075e-05	TRUE	0.0210631
Small vessel stroke	Gestational hypertension	rs9855086	3	169131330	T	A	-0.0949201	0.0158805	2.27e-09	202768	T	A	-0.0039	0.0226	198048	0.8619	Palindromic SNP with intermediate allele frequency	-	-	-	-
Cardioembolic stroke	Gestational hypertension	rs10857147	4	81181072	T	A	0.112906	0.0168663	2.17e-11	202768	T	A	0.0652	0.0249	413304	0.0088959		0.000220955	1.65891e-05	TRUE	6.87529e-05
Cardioembolic stroke	Gestational hypertension	rs11681248	2	136820076	T	C	0.110722	0.0164164	1.53e-11	202768	T	C	0.0179	0.0221	413304	0.4192		0.000224295	1.58728e-06	TRUE	4.20599e-07
Cardioembolic stroke	Gestational hypertension	rs1177764	5	32829975	G	C	0.109791	0.0160795	8.61e-12	202768	G	C	0.0176	0.0196	413304	0.3713		0.000229876	1.95094e-06	TRUE	3.83004e-07
Cardioembolic stroke	Gestational hypertension	rs2208589	20	47408414	G	A	0.192688	0.0266729	5.04e-13	202768	G	A	-0.038	0.024	413304	0.1138		0.000257313	6.06561e-06	TRUE	5.48806e-07
Cardioembolic stroke	Gestational hypertension	rs236717	20	57701654	A	G	-0.136115	0.020258	1.83e-11	202768	A	G	0.0132	0.0286	413304	0.645601		0.000222601	5.15404e-07	TRUE	1.61998e-07
Cardioembolic stroke	Gestational hypertension	rs7139122	12	53566790	A	G	0.317716	0.049696	1.62e-10	202768	A	G	0.0671	0.1395	413304	0.6304		0.000201536	5.59795e-07	TRUE	7.03791e-07
Cardioembolic stroke	Gestational hypertension	rs72837273	17	47643750	T	C	-0.144968	0.0263993	3.99e-08	202768	T	C	-0.0195	0.0411	413304	0.6346		0.000148696	5.4465e-07	TRUE	2.38435e-05
Cardioembolic stroke	Gestational hypertension	rs9855086	3	169131330	T	A	-0.0949201	0.0158805	2.27e-09	202768	T	A	-0.0313	0.0189	413304	0.0974204	Palindromic SNP with intermediate allele frequency	-	-	-	-
Lacunar stroke	Gestational hypertension	rs10857147	4	81181072	T	A	0.112906	0.0168663	2.17e-11	202768	T	A	0.0572	0.0231	254959	0.0134602	Palindromic SNP with intermediate allele frequency	-	-	-	-
Lacunar stroke	Gestational hypertension	rs11681248	2	136820076	T	C	0.110722	0.0164164	1.53e-11	202768	T	C	0.0015	0.0299	254959	0.96		0.000224295	9.87127e-09	TRUE	5.72948e-07
Lacunar stroke	Gestational hypertension	rs1177764	5	32829975	G	C	0.109791	0.0160795	8.61e-12	202768	G	C	0.0242	0.0212	254959	0.2541	Palindromic SNP with intermediate allele frequency	-	-	-	-
Lacunar stroke	Gestational hypertension	rs2208589	20	47408414	G	A	0.192688	0.0266729	5.04e-13	202768	G	A	-0.0256	0.0263	254959	0.3306		0.000257313	3.71621e-06	TRUE	2.10072e-06
Lacunar stroke	Gestational hypertension	rs236717	20	57701654	A	G	-0.136115	0.020258	1.83e-11	202768	A	G	-0.0411	0.0303	254959	0.1749		0.000222601	7.21653e-06	TRUE	3.92828e-05
Lacunar stroke	Gestational hypertension	rs72837273	17	47643750	T	C	-0.144968	0.0263993	3.99e-08	202768	T	C	-0.0447	0.0418	254959	0.2852		0.000148696	4.48532e-06	TRUE	0.000707857
Lacunar stroke	Gestational hypertension	rs9855086	3	169131330	T	A	-0.0949201	0.0158805	2.27e-09	202768	T	A	-0.001	0.0202	254959	0.9593	Palindromic SNP with intermediate allele frequency	-	-	-	-
Intracerebral hemorrhage	Gestational hypertension	rs10857147	4	81181072	T	A	0.112906	0.0168663	2.17e-11	202768	T	A	0.0914	0.027	473513	0.000715007		0.000220955	2.42005e-05	TRUE	0.000178514
Intracerebral hemorrhage	Gestational hypertension	rs11681248	2	136820076	T	C	0.110722	0.0164164	1.53e-11	202768	T	C	0.022	0.0353	473513	0.534399		0.000224295	8.20286e-07	TRUE	1.14445e-07
Intracerebral hemorrhage	Gestational hypertension	rs1177764	5	32829975	G	C	0.109791	0.0160795	8.61e-12	202768	G	C	0.0169	0.0251	473513	0.501601		0.000229876	9.57405e-07	TRUE	9.06562e-08
Intracerebral hemorrhage	Gestational hypertension	rs2208589	20	47408414	G	A	0.192688	0.0266729	5.04e-13	202768	G	A	-0.0395	0.0316	473513	0.2109		0.000257313	3.29981e-06	TRUE	8.31541e-08
Intracerebral hemorrhage	Gestational hypertension	rs236717	20	57701654	A	G	-0.136115	0.020258	1.83e-11	202768	A	G	0.0082	0.0389	473513	0.8327		0.000222601	9.38422e-08	TRUE	3.65766e-08
Intracerebral hemorrhage	Gestational hypertension	rs552528831	1	11958611	C	G	-0.210588	0.0312493	1.6e-11	202768	C	G	-0.0866	0.078	473513	0.2669		0.000223921	2.60325e-06	TRUE	4.88529e-07
Intracerebral hemorrhage	Gestational hypertension	rs7139122	12	53566790	A	G	0.317716	0.049696	1.62e-10	202768	A	G	-0.0168	0.1315	473513	0.8985		0.000201536	3.44697e-08	TRUE	1.29577e-07
Intracerebral hemorrhage	Gestational hypertension	rs72837273	17	47643750	T	C	-0.144968	0.0263993	3.99e-08	202768	T	C	0.0147	0.046	473513	0.749501		0.000148696	2.1567e-07	TRUE	9.87638e-06
Intracerebral hemorrhage	Gestational hypertension	rs9855086	3	169131330	T	A	-0.0949201	0.0158805	2.27e-09	202768	T	A	-0.0316	0.0254	473513	0.2137	SNP with incompatible allele	0.000176164	3.2687e-06	TRUE	1.55971e-05
Stroke	Preeclampsia	rs10774624	12	111833788	A	G	-0.0887	0.014	2.52e-10	296824	A	G	-0.0654	0.0094	446696	4.04203e-12	Related to outcome	-	-	-	-
Stroke	Preeclampsia	rs1421085	16	53800954	C	T	0.0929	0.0138	1.55e-11	296824	C	T	0.0027	0.0095	446696	0.774801		0.000152655	1.8083e-07	TRUE	4.69942e-07
Stroke	Preeclampsia	rs16998073	4	81184341	T	A	0.1153	0.0144	1.33e-15	296824	T	A	0.0229	0.0102	446696	0.0252802		0.000215945	1.12838e-05	TRUE	1.68908e-06
Stroke	Preeclampsia	rs2596471	6	31428911	G	A	0.1057	0.0176	1.98e-09	296824	G	A	0.014	0.0187	446696	0.4559		0.0001215	1.25476e-06	TRUE	2.89088e-05
Stroke	Preeclampsia	rs3018700	11	101266410	C	T	0.1239	0.0203	9.98e-10	296824	C	T	0.0109	0.0133	446696	0.4133		0.000125487	1.50362e-06	TRUE	2.52132e-05
Stroke	Preeclampsia	rs4245909	3	169172788	G	A	-0.0805	0.0136	3.19e-09	296824	G	A	-0.0117	0.0091	446696	0.1975		0.000118023	3.70064e-06	TRUE	0.000159701
Stroke	Preeclampsia	rs6026744	20	57742388	T	A	0.1235	0.0191	9.72e-11	296824	T	A	0.0094	0.014	446696	0.501		0.000140835	1.00923e-06	TRUE	4.48711e-06
Stroke	Preeclampsia	rs7318880	13	29138285	T	C	0.0943	0.0137	5.04e-12	296824	T	C	0.0007	0.0094	446696	0.9394		0.000159594	1.24145e-08	TRUE	1.23659e-07
Stroke	Preeclampsia	rs7862828	9	93919803	C	A	0.0934	0.0163	1.12e-08	296824	C	A	0.0097	0.0112	446696	0.3867		0.000110605	1.67918e-06	TRUE	9.85672e-05
Large artery atherosclerosis	Preeclampsia	rs10774624	12	111833788	A	G	-0.0887	0.014	2.52e-10	296824	A	G	-0.105	0.0254	410484	3.43202e-05		0.000135219	4.16293e-05	TRUE	0.0316702
Large artery atherosclerosis	Preeclampsia	rs1421085	16	53800954	C	T	0.0929	0.0138	1.55e-11	296824	C	T	0.0437	0.0252	410484	0.0824803		0.000152655	7.32596e-06	TRUE	6.2051e-05
Large artery atherosclerosis	Preeclampsia	rs16998073	4	81184341	T	A	0.1153	0.0144	1.33e-15	296824	T	A	0.0662	0.0281	410484	0.01852		0.000215945	1.35208e-05	TRUE	4.7996e-06
Large artery atherosclerosis	Preeclampsia	rs2596471	6	31428911	G	A	0.1057	0.0176	1.98e-09	296824	G	A	0.083	0.0446	410484	0.0629506		0.0001215	8.43701e-06	TRUE	0.00075303
Large artery atherosclerosis	Preeclampsia	rs3018700	11	101266410	C	T	0.1239	0.0203	9.98e-10	296824	C	T	0.0072	0.0362	410484	0.8414		0.000125487	9.63726e-08	TRUE	6.16384e-06
Large artery atherosclerosis	Preeclampsia	rs4245909	3	169172788	G	A	-0.0805	0.0136	3.19e-09	296824	G	A	-0.0691	0.0247	410484	0.00517595		0.000118023	1.9066e-05	TRUE	0.00699998
Large artery atherosclerosis	Preeclampsia	rs6026744	20	57742388	T	A	0.1235	0.0191	9.72e-11	296824	T	A	-0.0016	0.0377	410484	0.9669		0.000140835	4.38796e-09	TRUE	9.67219e-07
Large artery atherosclerosis	Preeclampsia	rs7318880	13	29138285	T	C	0.0943	0.0137	5.04e-12	296824	T	C	-0.0309	0.0253	410484	0.2224		0.000159594	3.63396e-06	TRUE	8.49444e-06
Large artery atherosclerosis	Preeclampsia	rs7862828	9	93919803	C	A	0.0934	0.0163	1.12e-08	296824	C	A	0.0448	0.0307	410484	0.144		0.000110605	5.1878e-06	TRUE	0.000626732
Ischemic stroke	Preeclampsia	rs10774624	12	111833788	A	G	-0.0887	0.014	2.52e-10	296824	A	G	-0.0764	0.0102	440328	7.65597e-14	Related to outcome	-	-	-	-
Ischemic stroke	Preeclampsia	rs1421085	16	53800954	C	T	0.0929	0.0138	1.55e-11	296824	C	T	0.0052	0.0101	440328	0.6069		0.000152655	6.0199e-07	TRUE	1.08221e-06
Ischemic stroke	Preeclampsia	rs16998073	4	81184341	T	A	0.1153	0.0144	1.33e-15	296824	T	A	0.0263	0.0112	440328	0.0186402		0.000215945	1.25226e-05	TRUE	2.62628e-06
Ischemic stroke	Preeclampsia	rs2596471	6	31428911	G	A	0.1057	0.0176	1.98e-09	296824	G	A	0.0104	0.0191	440328	0.586001		0.0001215	6.73326e-07	TRUE	1.73885e-05
Ischemic stroke	Preeclampsia	rs3018700	11	101266410	C	T	0.1239	0.0203	9.98e-10	296824	C	T	0.0149	0.0145	440328	0.3066		0.000125487	2.39807e-06	TRUE	4.80238e-05
Ischemic stroke	Preeclampsia	rs4245909	3	169172788	G	A	-0.0805	0.0136	3.19e-09	296824	G	A	-0.0153	0.0095	440328	0.1087		0.000118023	5.89059e-06	TRUE	0.00038133
Ischemic stroke	Preeclampsia	rs6026744	20	57742388	T	A	0.1235	0.0191	9.72e-11	296824	T	A	-0.0002	0.0152	440328	0.9892		0.000140835	3.93186e-10	TRUE	6.07185e-07
Ischemic stroke	Preeclampsia	rs7318880	13	29138285	T	C	0.0943	0.0137	5.04e-12	296824	T	C	-0.0029	0.0102	440328	0.774701		0.000159594	1.83578e-07	TRUE	2.75754e-07
Ischemic stroke	Preeclampsia	rs7862828	9	93919803	C	A	0.0934	0.0163	1.12e-08	296824	C	A	0.0079	0.0122	440328	0.5166		0.000110605	9.52269e-07	TRUE	5.87845e-05
Small vessel stroke	Preeclampsia	rs10774624	12	111833788	A	G	-0.0887	0.014	2.52e-10	296824	A	G	-0.095	0.0233	198048	4.74799e-05		0.000135219	8.3933e-05	TRUE	0.395154
Small vessel stroke	Preeclampsia	rs1421085	16	53800954	C	T	0.0929	0.0138	1.55e-11	296824	C	T	0.0132	0.0241	198048	0.5851		0.000152655	1.51477e-06	TRUE	0.000125885
Small vessel stroke	Preeclampsia	rs16998073	4	81184341	T	A	0.1153	0.0144	1.33e-15	296824	T	A	0.0423	0.0259	198048	0.102		0.000215945	1.34682e-05	TRUE	0.000144551
Small vessel stroke	Preeclampsia	rs2596471	6	31428911	G	A	0.1057	0.0176	1.98e-09	296824	G	A	0.005	0.0421	198048	0.9056		0.0001215	7.12213e-08	TRUE	0.000209555
Small vessel stroke	Preeclampsia	rs3018700	11	101266410	C	T	0.1239	0.0203	9.98e-10	296824	C	T	-0.0018	0.0341	198048	0.957		0.000125487	1.40692e-08	TRUE	0.000133369
Small vessel stroke	Preeclampsia	rs4245909	3	169172788	G	A	-0.0805	0.0136	3.19e-09	296824	G	A	-0.0005	0.0231	198048	0.9813		0.000118023	2.36565e-09	TRUE	0.00019326
Small vessel stroke	Preeclampsia	rs6026744	20	57742388	T	A	0.1235	0.0191	9.72e-11	296824	T	A	0.0308	0.0354	198048	0.3849		0.000140835	3.82232e-06	TRUE	0.00063426
Small vessel stroke	Preeclampsia	rs7318880	13	29138285	T	C	0.0943	0.0137	5.04e-12	296824	T	C	-0.0118	0.0236	198048	0.616799		0.000159594	1.26233e-06	TRUE	7.27667e-05
Small vessel stroke	Preeclampsia	rs7862828	9	93919803	C	A	0.0934	0.0163	1.12e-08	296824	C	A	0.0264	0.0287	198048	0.3585		0.000110605	4.27244e-06	TRUE	0.00358619
Cardioembolic stroke	Preeclampsia	rs10774624	12	111833788	A	G	-0.0887	0.014	2.52e-10	296824	A	G	-0.0499	0.0195	413304	0.01054		0.000135219	1.58437e-05	TRUE	0.00147798
Cardioembolic stroke	Preeclampsia	rs1421085	16	53800954	C	T	0.0929	0.0138	1.55e-11	296824	C	T	0.0095	0.0198	413304	0.631499		0.000152655	5.56992e-07	TRUE	1.39718e-06
Cardioembolic stroke	Preeclampsia	rs16998073	4	81184341	T	A	0.1153	0.0144	1.33e-15	296824	T	A	0.0519	0.0217	413304	0.0165101		0.000215945	1.38402e-05	TRUE	5.06735e-06
Cardioembolic stroke	Preeclampsia	rs2596471	6	31428911	G	A	0.1057	0.0176	1.98e-09	296824	G	A	0.0115	0.0355	413304	0.7457		0.0001215	2.53905e-07	TRUE	1.23007e-05
Cardioembolic stroke	Preeclampsia	rs3018700	11	101266410	C	T	0.1239	0.0203	9.98e-10	296824	C	T	-0.0171	0.0278	413304	0.5392		0.000125487	9.1545e-07	TRUE	2.05777e-05
Cardioembolic stroke	Preeclampsia	rs4245909	3	169172788	G	A	-0.0805	0.0136	3.19e-09	296824	G	A	-0.0329	0.019	413304	0.0835603		0.000118023	7.25461e-06	TRUE	0.000683547
Cardioembolic stroke	Preeclampsia	rs6026744	20	57742388	T	A	0.1235	0.0191	9.72e-11	296824	T	A	-0.0102	0.0295	413304	0.7305		0.000140835	2.8926e-07	TRUE	2.48677e-06
Cardioembolic stroke	Preeclampsia	rs7318880	13	29138285	T	C	0.0943	0.0137	5.04e-12	296824	T	C	0.0002	0.0198	413304	0.9918		0.000159594	2.46866e-10	TRUE	1.56696e-07
Cardioembolic stroke	Preeclampsia	rs7862828	9	93919803	C	A	0.0934	0.0163	1.12e-08	296824	C	A	0.006	0.0236	413304	0.8		0.000110605	1.56391e-07	TRUE	2.58785e-05
Lacunar stroke	Preeclampsia	rs10774624	12	111833788	A	G	-0.0887	0.014	2.52e-10	296824	A	G	-0.1035	0.0216	254959	1.629e-06		0.000135219	9.00466e-05	TRUE	0.428206
Lacunar stroke	Preeclampsia	rs1421085	16	53800954	C	T	0.0929	0.0138	1.55e-11	296824	C	T	-0.0027	0.0205	254959	0.8933		0.000152655	6.80382e-08	TRUE	7.48912e-06
Lacunar stroke	Preeclampsia	rs16998073	4	81184341	T	A	0.1153	0.0144	1.33e-15	296824	T	A	0.0604	0.0228	254959	0.00800498	Palindromic SNP with intermediate allele frequency	-	-	-	-
Lacunar stroke	Preeclampsia	rs2596471	6	31428911	G	A	0.1057	0.0176	1.98e-09	296824	G	A	0.021	0.0308	254959	0.4941		0.0001215	1.82335e-06	TRUE	0.000340693
Lacunar stroke	Preeclampsia	rs3018700	11	101266410	C	T	0.1239	0.0203	9.98e-10	296824	C	T	-0.014	0.0306	254959	0.6469		0.000125487	8.21005e-07	TRUE	0.00013719
Lacunar stroke	Preeclampsia	rs4245909	3	169172788	G	A	-0.0805	0.0136	3.19e-09	296824	G	A	-0.0149	0.0208	254959	0.4751		0.000118023	2.0127e-06	TRUE	0.000468669
Lacunar stroke	Preeclampsia	rs6026744	20	57742388	T	A	0.1235	0.0191	9.72e-11	296824	T	A	0.016	0.0314	254959	0.6101	Palindromic SNP with intermediate allele frequency	-	-	-	-
Lacunar stroke	Preeclampsia	rs7318880	13	29138285	T	C	0.0943	0.0137	5.04e-12	296824	T	C	0.0063	0.0213	254959	0.7665		0.000159594	3.43127e-07	TRUE	8.12683e-06
Lacunar stroke	Preeclampsia	rs7862828	9	93919803	C	A	0.0934	0.0163	1.12e-08	296824	C	A	0.0039	0.0261	254959	0.8827		0.000110605	8.75752e-08	TRUE	0.000153492
Intracerebral hemorrhage	preeclampsia	rs10774624	12	111833788	A	G	-0.0887	0.014	2.52e-10	296824	A	G	-0.0115	0.0333	473513	0.7294		0.000135219	2.5187e-07	TRUE	2.00596e-06
Intracerebral hemorrhage	preeclampsia	rs1421085	16	53800954	C	T	0.0929	0.0138	1.55e-11	296824	C	T	-0.0138	0.027	473513	0.608199		0.000152655	5.51697e-07	TRUE	7.03093e-07
Intracerebral hemorrhage	preeclampsia	rs16998073	4	81184341	T	A	0.1153	0.0144	1.33e-15	296824	T	A	0.0883	0.0269	473513	0.001031		0.000215945	2.2755e-05	TRUE	2.2375e-05
Intracerebral hemorrhage	preeclampsia	rs2596471	6	31428911	G	A	0.1057	0.0176	1.98e-09	296824	G	A	0.0319	0.034	473513	0.3471		0.0001215	1.85906e-06	TRUE	3.69031e-05
Intracerebral hemorrhage	preeclampsia	rs3018700	11	101266410	C	T	0.1239	0.0203	9.98e-10	296824	C	T	-0.0254	0.0467	473513	0.5874		0.000125487	6.24746e-07	TRUE	8.68811e-06
Intracerebral hemorrhage	preeclampsia	rs4245909	3	169172788	G	A	-0.0805	0.0136	3.19e-09	296824	G	A	0.0153	0.0265	473513	0.5624		0.000118023	7.03981e-07	TRUE	1.8505e-05
Intracerebral hemorrhage	preeclampsia	rs6026744	20	57742388	T	A	0.1235	0.0191	9.72e-11	296824	T	A	-0.0545	0.0467	473513	0.2432		0.000140835	2.87626e-06	TRUE	1.39345e-05
Intracerebral hemorrhage	preeclampsia	rs7318880	13	29138285	T	C	0.0943	0.0137	5.04e-12	296824	T	C	-0.0003	0.0249	473513	0.9902		0.000159594	3.06559e-10	TRUE	7.08789e-08
Intracerebral hemorrhage	preeclampsia	rs7862828	9	93919803	C	A	0.0934	0.0163	1.12e-08	296824	C	A	0.0234	0.0279	473513	0.4009		0.000110605	1.48557e-06	TRUE	7.13434e-05

## Sheet: Table S4
Table S4. Full result of MR estimates for the association between hypertensive disorders of pregnancya and stroke.
outcome	exposure	MR estimates											Heterogeneity			Horizontal pleiotropy (MR Egger regression)			MR-PRESSO analysis
		method	Power	nSNP	b	se	pval	lo_ci	up_ci	or	or_lci95	or_uci95	Q	Q_df	Q_pval	egger_intercept	se	pval	Main.MR.results.Causal.Estimate	Main.MR.results.Sd	Main.MR.results.T.stat	Main.MR.results.P.value	MR.PRESSO.results.Global.Test.RSSobs	c.results.Global.Test.Pvalue
Stroke	Hypertensive disorders of pregnancy	MR Egger		10	0.0551151	0.171319	0.755917	-0.280669	0.3909	1.05666	0.755278	1.47831	12.8095	8	0.118576	0.00531017	0.0175598	0.770057	0.0655685	0.0353456	1.85507	0.112994	10.2652	0.379
Stroke	Hypertensive disorders of pregnancy	Inverse variance weighted	1	10	0.105309	0.0402309	0.00885498	0.026456	0.184161	1.11105	1.02681	1.20221	12.9559	9	0.164612
Stroke	Hypertensive disorders of pregnancy	Weighted median		10	0.11801	0.0476308	0.0132273	0.0246533	0.211366	1.12525	1.02496	1.23536
Stroke	Hypertensive disorders of pregnancy	Maximum likelihood		10	0.109007	0.0345546	0.00160696	0.0412803	0.176734	1.11517	1.04214	1.19331
Stroke	Hypertensive disorders of pregnancy	cML-MA-BIC		10	0.109164	0.0346786	0.0016446	0.041194	0.177134	1.11535	1.04205	1.19379
Ischemic stroke	Hypertensive disorders of pregnancy	MR Egger		10	0.0382348	0.185352	0.841724	-0.325055	0.401525	1.03898	0.722488	1.4941	12.9034	8	0.115217	0.00903794	0.0189802	0.646681	0.0657047	0.0343999	1.91002	0.104705	7.9711	0.506
Ischemic stroke	Hypertensive disorders of pregnancy	Inverse variance weighted	1	10	0.123722	0.044069	0.00499324	0.0373471	0.210098	1.1317	1.03805	1.2338	13.2691	9	0.150803
Ischemic stroke	Hypertensive disorders of pregnancy	Weighted median		10	0.143746	0.0526937	0.00637277	0.0404666	0.247026	1.15459	1.0413	1.28021
Ischemic stroke	Hypertensive disorders of pregnancy	Maximum likelihood		10	0.128331	0.0374622	0.000613439	0.0549047	0.201757	1.13693	1.05644	1.22355
Ischemic stroke	Hypertensive disorders of pregnancy	cML-MA-BIC		10	0.128041	0.0375489	0.000649646	0.0544456	0.201637	1.1366	1.05596	1.2234
Large artery atherosclerosis	Hypertensive disorders of pregnancy	MR Egger		11	0.0193406	0.538245	0.97212	-1.03562	1.0743	1.01953	0.355007	2.92794	19.8688	9	0.0187393	0.0405169	0.0550143	0.480195	0.195448	0.0623193	3.13624	0.0201641	3.35968	0.889
Large artery atherosclerosis	Hypertensive disorders of pregnancy	Inverse variance weighted	1	11	0.404517	0.124263	0.00113265	0.160961	0.648073	1.49858	1.17464	1.91185	21.0663	10	0.0206361
Large artery atherosclerosis	Hypertensive disorders of pregnancy	Weighted median		11	0.420451	0.123738	0.000679019	0.177925	0.662978	1.52265	1.19474	1.94056
Large artery atherosclerosis	Hypertensive disorders of pregnancy	Maximum likelihood		11	0.419238	0.0886135	2.23325e-06	0.245555	0.59292	1.5208	1.27833	1.80926
Large artery atherosclerosis	Hypertensive disorders of pregnancy	cML-MA-BIC		11	0.412077	0.0919713	7.4471e-06	0.231813	0.592341	1.50995	1.26088	1.80822
Small vessel stroke	Hypertensive disorders of pregnancy	MR Egger		11	0.496492	0.317405	0.152204	-0.125622	1.11861	1.64295	0.881948	3.06058	6.97488	9	0.639735	-0.0261593	0.0327457	0.44494	0.184337	0.0807295	2.2834	0.0625078	7.20182	0.573
Small vessel stroke	Hypertensive disorders of pregnancy	Inverse variance weighted	1	11	0.250941	0.0791571	0.00152353	0.095793	0.406089	1.28523	1.10053	1.50094	7.61306	10	0.666574
Small vessel stroke	Hypertensive disorders of pregnancy	Weighted median		11	0.289856	0.105302	0.00591213	0.083464	0.496248	1.33624	1.08705	1.64255
Small vessel stroke	Hypertensive disorders of pregnancy	Maximum likelihood		11	0.254875	0.0808994	0.00162977	0.0963127	0.413438	1.2903	1.1011	1.51201
Small vessel stroke	Hypertensive disorders of pregnancy	cML-MA-BIC		11	0.255254	0.0809209	0.00160846	0.0966493	0.413859	1.29079	1.10147	1.51264
Cardioembolic stroke	Hypertensive disorders of pregnancy	MR Egger		10	-0.11418	0.452109	0.806984	-1.00031	0.771953	0.892097	0.367764	2.16399	20.1095	8	0.00992975	0.0156624	0.0461789	0.743214	0.0485286	0.100733	0.481755	0.647048	18.5408	0.098
Cardioembolic stroke	Hypertensive disorders of pregnancy	Inverse variance weighted	0.14	10	0.0344504	0.105591	0.744225	-0.172507	0.241408	1.03505	0.841552	1.27304	20.3986	9	0.0156055
Cardioembolic stroke	Hypertensive disorders of pregnancy	Weighted median		10	0.101341	0.113013	0.36987	-0.120165	0.322847	1.10665	0.886774	1.38105
Cardioembolic stroke	Hypertensive disorders of pregnancy	Maximum likelihood		10	0.0362272	0.0721844	0.615759	-0.105254	0.177709	1.03689	0.900096	1.19448
Cardioembolic stroke	Hypertensive disorders of pregnancy	cML-MA-BIC		10	0.0338888	0.0735548	0.644993	-0.110278	0.178056	1.03447	0.895585	1.19489
Lacunar stroke	Hypertensive disorders of pregnancy	MR Egger		8	0.244873	0.506937	0.646184	-0.748723	1.23847	1.27746	0.47297	3.45033	8.59515	6	0.197659	-0.00648063	0.0487867	0.898666	0.0286792	0.113535	0.252602	0.816895	10.1804	0.351
Lacunar stroke	Hypertensive disorders of pregnancy	Inverse variance weighted	0.91	8	0.178894	0.0940135	0.0570589	-0.00537198	0.363161	1.19589	0.994642	1.43787	8.62043	7	0.281068
Lacunar stroke	Hypertensive disorders of pregnancy	Weighted median		8	0.182757	0.115922	0.114899	-0.04445	0.409964	1.20052	0.956523	1.50676
Lacunar stroke	Hypertensive disorders of pregnancy	Maximum likelihood		8	0.186168	0.0870048	0.0323758	0.0156382	0.356697	1.20462	1.01576	1.4286
Lacunar stroke	Hypertensive disorders of pregnancy	cML-MA-BIC		8	0.185737	0.0873132	0.033399	0.0146035	0.356871	1.20411	1.01471	1.42885
Intracerebral hemorrhage	Hypertensive disorders of pregnancy	MR Egger		11	0.361146	0.440105	0.433075	-0.501459	1.22375	1.43497	0.605646	3.39992	15.6579	9	0.0743773	-0.0276197	0.0454521	0.558428	0.0884212	0.0925488	0.955401	0.358226	20.639	0.156
Intracerebral hemorrhage	Hypertensive disorders of pregnancy	Inverse variance weighted	0.21	11	0.102832	0.110312	0.351238	-0.113379	0.319042	1.1083	0.892812	1.37581	16.3004	10	0.0913507
Intracerebral hemorrhage	Hypertensive disorders of pregnancy	Weighted median		11	0.139891	0.123401	0.256949	-0.101974	0.381756	1.15015	0.903053	1.46485
Intracerebral hemorrhage	Hypertensive disorders of pregnancy	Maximum likelihood		11	0.107955	0.0881114	0.220496	-0.0647434	0.280653	1.114	0.937308	1.32399
Intracerebral hemorrhage	Hypertensive disorders of pregnancy	cML-MA-BIC		11	0.0781272	0.102446	0.44569	-0.122667	0.278921	1.08126	0.884559	1.3217
Stroke	Gestational hypertension	MR Egger		7	-0.265123	0.144272	0.125525	-0.547897	0.0176509	0.767112	0.578164	1.01781	0.301151	5	0.997621	0.0464851	0.0196512	0.0643103	0.0976821	0.0246165	3.96815	0.00540507	4.07025	0.883
Stroke	Gestational hypertension	Inverse variance weighted	0.83	7	0.0655685	0.0356537	0.0659096	-0.00431274	0.13545	1.06777	0.995697	1.14505	5.89676	6	0.434854
Stroke	Gestational hypertension	Weighted median		7	0.0452663	0.0492858	0.358387	-0.0513339	0.141866	1.04631	0.949961	1.15242
Stroke	Gestational hypertension	Maximum likelihood		7	0.0677567	0.0368012	0.0655989	-0.00437367	0.139887	1.0701	0.995636	1.15014
Stroke	Gestational hypertension	cML-MA-BIC		7	0.0681655	0.0370986	0.0661488	-0.00454777	0.140879	1.07054	0.995463	1.15129
Ischemic stroke	Gestational hypertension	MR Egger		7	-0.209533	0.154983	0.234318	-0.5133	0.0942328	0.810962	0.598517	1.09882	1.45493	5	0.918211	0.0389689	0.0212587	0.126266	0.0981951	0.0340312	2.88544	0.0234685	6.54216	0.715
Ischemic stroke	Gestational hypertension	Inverse variance weighted	0.79	7	0.0657047	0.0383998	0.0870688	-0.009559	0.140968	1.06791	0.990487	1.15139	4.81513	6	0.567734
Ischemic stroke	Gestational hypertension	Weighted median		7	0.024915	0.0508353	0.624054	-0.0747221	0.124552	1.02523	0.928001	1.13264
Ischemic stroke	Gestational hypertension	Maximum likelihood		7	0.0672335	0.0394027	0.087949	-0.00999577	0.144463	1.06955	0.990054	1.15542
Ischemic stroke	Gestational hypertension	cML-MA-BIC		7	0.0675629	0.0395366	0.0874746	-0.00992873	0.145055	1.0699	0.99012	1.1561
Large artery atherosclerosis	Gestational hypertension	MR Egger		7	0.176119	0.384529	0.66616	-0.577558	0.929795	1.19258	0.561268	2.53399	2.55298	5	0.768497	0.00271099	0.0522428	0.960624	0.42557	0.161075	2.64206	0.0296186	27.9166	0.01
Large artery atherosclerosis	Gestational hypertension	Inverse variance weighted	0.87	7	0.195448	0.0954873	0.0406731	0.00829283	0.382603	1.21586	1.00833	1.4661	2.55567	6	0.862186
Large artery atherosclerosis	Gestational hypertension	Weighted median		7	0.172881	0.124287	0.164229	-0.0707205	0.416483	1.18873	0.931722	1.51662
Large artery atherosclerosis	Gestational hypertension	Maximum likelihood		7	0.196558	0.0964612	0.0415813	0.00749374	0.385622	1.21721	1.00752	1.47053
Large artery atherosclerosis	Gestational hypertension	cML-MA-BIC		7	0.19636	0.0965188	0.0419085	0.0071837	0.385537	1.21697	1.00721	1.4704
Small vessel stroke	Gestational hypertension	MR Egger		7	0.0867846	0.345556	0.811697	-0.590506	0.764075	1.09066	0.554047	2.14701	4.8987	5	0.428368	0.0137936	0.0472279	0.781967	0.243556	0.12258	1.98691	0.0821652	18.6223	0.096
Small vessel stroke	Gestational hypertension	Inverse variance weighted	0.91	7	0.184337	0.0885766	0.037424	0.0107273	0.357948	1.20242	1.01079	1.43039	4.984	6	0.545867
Small vessel stroke	Gestational hypertension	Weighted median		7	0.148829	0.110779	0.179119	-0.0682986	0.365957	1.16047	0.933982	1.44189
Small vessel stroke	Gestational hypertension	Maximum likelihood		7	0.188499	0.0913163	0.0389946	0.00951917	0.367479	1.20744	1.00956	1.44409
Small vessel stroke	Gestational hypertension	cML-MA-BIC		7	0.188164	0.0913932	0.0395097	0.00903318	0.367294	1.20703	1.00907	1.44382
Cardioembolic stroke	Gestational hypertension	MR Egger		7	-0.634232	0.316885	0.10175	-1.25533	-0.0131381	0.530343	0.284983	0.986948	5.56485	5	0.350887	0.0956402	0.0430142	0.076794	0.183099	0.0863494	2.12045	0.0667789	13.4859	0.253
Cardioembolic stroke	Gestational hypertension	Inverse variance weighted	0.17	7	0.0485286	0.100733	0.62998	-0.148908	0.245965	1.04973	0.861648	1.27886	11.0671	6	0.0863245
Cardioembolic stroke	Gestational hypertension	Weighted median		7	0.098216	0.105963	0.353982	-0.109471	0.305903	1.1032	0.896308	1.35785
Cardioembolic stroke	Gestational hypertension	Maximum likelihood		7	0.0510026	0.0765075	0.505005	-0.098952	0.200957	1.05233	0.905786	1.22257
Cardioembolic stroke	Gestational hypertension	cML-MA-BIC		7	0.047895	0.0778175	0.538238	-0.104627	0.200417	1.04906	0.90066	1.22191
Lacunar stroke	Gestational hypertension	MR Egger		4	-0.522241	0.510852	0.414164	-1.52351	0.479029	0.593189	0.217945	1.61451	2.39291	2	0.302263	0.0865951	0.0784272	0.384601	0.214101	0.167861	1.27547	0.2493	26.4921	0.008
Lacunar stroke	Gestational hypertension	Inverse variance weighted	0.08	4	0.0286792	0.113535	0.800576	-0.193849	0.251208	1.02909	0.823782	1.28558	3.85156	3	0.277945
Lacunar stroke	Gestational hypertension	Weighted median		4	-0.0343686	0.123512	0.780812	-0.276452	0.207715	0.966215	0.75847	1.23086
Lacunar stroke	Gestational hypertension	Maximum likelihood		4	0.0294874	0.101833	0.772148	-0.170105	0.22908	1.02993	0.843576	1.25744
Lacunar stroke	Gestational hypertension	cML-MA-BIC		4	0.0310486	0.103	0.763076	-0.170831	0.232928	1.03154	0.842964	1.26229
Intracerebral hemorrhage	Gestational hypertension	MR Egger		8	-0.625839	0.426244	0.192412	-1.46128	0.209599	0.534812	0.23194	1.23318	9.15627	6	0.164979	0.105563	0.0594293	0.126024	0.128111	0.117284	1.09232	0.306492	21.5266	0.069
Intracerebral hemorrhage	Gestational hypertension	Inverse variance weighted	0.19	8	0.104065	0.129539	0.42177	-0.14983	0.357961	1.10967	0.860854	1.43041	13.9712	7	0.0516963
Intracerebral hemorrhage	Gestational hypertension	Weighted median		8	-0.056345	0.128291	0.660519	-0.307795	0.195105	0.945213	0.735066	1.21544
Intracerebral hemorrhage	Gestational hypertension	Maximum likelihood		8	0.110325	0.0951606	0.24631	-0.0761895	0.29684	1.11664	0.926641	1.3456
Intracerebral hemorrhage	Gestational hypertension	cML-MA-BIC		8	0.118296	0.0981113	0.227919	-0.0740018	0.310594	1.12558	0.92867	1.36424
Stroke	Preeclampsia	MR Egger		8	0.196149	0.264883	0.486946	-0.323022	0.71532	1.21671	0.723958	2.04484	2.69401	6	0.846154	-0.0100415	0.0267227	0.720019	0.105309	0.0402309	2.6176	0.0279205	15.8983	0.196
Stroke	Preeclampsia	Inverse variance weighted	0.95	8	0.0976821	0.0386797	0.0115564	0.0218698	0.173494	1.10261	1.02211	1.18945	2.83521	7	0.899816
Stroke	Preeclampsia	Weighted median		8	0.0900025	0.0500174	0.0719515	-0.00803156	0.188036	1.09418	0.992001	1.20688
Stroke	Preeclampsia	Maximum likelihood		8	0.098567	0.039257	0.0120453	0.0216233	0.175511	1.10359	1.02186	1.19185
Stroke	Preeclampsia	cML-MA-BIC		8	0.0984578	0.0392977	0.0122302	0.0214342	0.175481	1.10347	1.02167	1.19182
Ischemic stroke	Preeclampsia	MR Egger		8	0.120874	0.284475	0.685724	-0.436697	0.678445	1.12848	0.646167	1.97081	4.66407	6	0.587562	-0.00230466	0.0285971	0.938388	0.123722	0.044069	2.80747	0.0204615	16.2902	0.17
Ischemic stroke	Preeclampsia	Inverse variance weighted	0.92	8	0.0981951	0.0416622	0.0184264	0.0165372	0.179853	1.10318	1.01667	1.19704	4.67056	7	0.700093
Ischemic stroke	Preeclampsia	Weighted median		8	0.089334	0.05508	0.104826	-0.0186228	0.197291	1.09345	0.981549	1.2181
Ischemic stroke	Preeclampsia	Maximum likelihood		8	0.0995386	0.0423074	0.0186354	0.0166161	0.182461	1.10466	1.01675	1.20017
Ischemic stroke	Preeclampsia	cML-MA-BIC		8	0.0994048	0.0423739	0.0189813	0.016352	0.182458	1.10451	1.01649	1.20016
Large artery atherosclerosis	Preeclampsia	MR Egger		9	-0.989603	1.088	0.393294	-3.12208	1.14288	0.371724	0.0440652	3.13578	17.3912	7	0.0150407	0.141761	0.107887	0.230274	0.404517	0.124263	3.25532	0.00864233	25.1055	0.022
Large artery atherosclerosis	Preeclampsia	Inverse variance weighted	1	9	0.42557	0.161075	0.00824038	0.109863	0.741277	1.53046	1.11612	2.09861	21.6807	8	0.00554307
Large artery atherosclerosis	Preeclampsia	Weighted median		9	0.474997	0.155234	0.00221436	0.170737	0.779256	1.60801	1.18618	2.17985
Large artery atherosclerosis	Preeclampsia	Maximum likelihood		9	0.454247	0.103477	1.13445e-05	0.251432	0.657063	1.57499	1.28586	1.92912
Large artery atherosclerosis	Preeclampsia	cML-MA-BIC		9	0.46516	0.15185	0.00218921	0.167534	0.762786	1.59227	1.18239	2.14424
Small vessel stroke	Preeclampsia	MR Egger		9	-0.0724741	0.916302	0.939171	-1.86843	1.72348	0.93009	0.154366	5.60398	14.1254	7	0.0489948	0.0316546	0.0908528	0.737771	0.250941	0.0690668	3.63331	0.00458737	9.13739	0.699
Small vessel stroke	Preeclampsia	Inverse variance weighted	0.98	9	0.243556	0.12258	0.0469324	0.00329855	0.483813	1.27578	1.0033	1.62225	14.3704	8	0.0726075
Small vessel stroke	Preeclampsia	Weighted median		9	0.158257	0.127255	0.213638	-0.0911622	0.407676	1.17147	0.91287	1.50332
Small vessel stroke	Preeclampsia	Maximum likelihood		9	0.249434	0.0940836	0.00802079	0.0650299	0.433838	1.2833	1.06719	1.54317
Small vessel stroke	Preeclampsia	cML-MA-BIC		9	0.196825	0.134038	0.141988	-0.0658892	0.459539	1.21753	0.936235	1.58334
Cardioembolic stroke	Preeclampsia	MR Egger		9	-0.547915	0.585621	0.380617	-1.69573	0.599902	0.578154	0.183465	1.82194	8.43264	7	0.295993	0.0732054	0.0580487	0.247673	0.0344504	0.105591	0.326264	0.751684	26.5234	0.016
Cardioembolic stroke	Preeclampsia	Inverse variance weighted	0.93	9	0.183099	0.0863494	0.0339685	0.0138544	0.352344	1.20093	1.01395	1.4224	10.3485	8	0.241411
Cardioembolic stroke	Preeclampsia	Weighted median		9	0.0958069	0.115439	0.406577	-0.130454	0.322068	1.10055	0.877696	1.37998
Cardioembolic stroke	Preeclampsia	Maximum likelihood		9	0.190238	0.077552	0.0141654	0.0382364	0.34224	1.20954	1.03898	1.4081
Cardioembolic stroke	Preeclampsia	cML-MA-BIC		9	0.189624	0.0936017	0.0427795	0.00616429	0.373083	1.20879	1.00618	1.4522
Lacunar stroke	Preeclampsia	MR Egger		7	-1.13385	1.42919	0.463542	-3.93507	1.66737	0.321792	0.0195444	5.29821	16.1777	5	0.00635466	0.128387	0.135167	0.385812	0.178894	0.0940135	1.90286	0.0987897	11.5644	0.28
Lacunar stroke	Preeclampsia	Inverse variance weighted	0.89	7	0.214101	0.167861	0.202145	-0.114906	0.543108	1.23875	0.89145	1.72135	19.0968	6	0.00400329
Lacunar stroke	Preeclampsia	Weighted median		7	0.0571223	0.122292	0.640431	-0.18257	0.296815	1.05879	0.833126	1.34557
Lacunar stroke	Preeclampsia	Maximum likelihood		7	0.232011	0.0987238	0.0187684	0.038512	0.425509	1.26113	1.03926	1.53037
Lacunar stroke	Preeclampsia	cML-MA-BIC		7	0.0610498	0.110298	0.579921	-0.155134	0.277233	1.06295	0.856301	1.31947
Intracerebral hemorrhage	Preeclampsia	MR Egger		9	0.962708	1.00886	0.371739	-1.01466	2.94008	2.61878	0.362525	18.9173	11.893	7	0.104132	-0.0830398	0.0999456	0.433479	0.131831	0.130583	1.00956	0.342264	18.2018	0.088
Intracerebral hemorrhage	Preeclampsia	Inverse variance weighted	0.21	9	0.131831	0.130583	0.312708	-0.124112	0.387773	1.14092	0.883281	1.4737	13.0659	8	0.109603
Intracerebral hemorrhage	Preeclampsia	Weighted median		9	0.0497908	0.13719	0.716654	-0.219101	0.318682	1.05105	0.803241	1.37531
Intracerebral hemorrhage	Preeclampsia	Maximum likelihood		9	0.137456	0.104002	0.186278	-0.0663878	0.341301	1.14735	0.935768	1.40678
Intracerebral hemorrhage	Preeclampsia	cML-MA-BIC		9	0.1117	0.139048	0.421787	-0.160833	0.384234	1.11818	0.851434	1.46849
MR, mendelian randomization; nSNP, number of single nucleotide polymorphisms; Hypertensive disorders of pregnancy, Hypertensive disorders of pregnancy; GH, Gestational hypertension; PE, preeclampsia; cML-MA-BIC, constrained ML and model averaging

## Sheet: Table S5
Table S5. Full result of MR steiger test for the association between hypertensive disorders of pregnancy and stroke.
exposure	outcome	snp_r2.exposure	snp_r2.outcome	correct_causal_direction	steiger_pval
Hypertensive disorders of pregnancy	Stroke	0.00348377	5.08958e-05	TRUE	3.82107e-61
Hypertensive disorders of pregnancy	Large artery atherosclerosis	0.0039003	0.000105626	TRUE	1.17786e-60
Hypertensive disorders of pregnancy	Ischemic stroke	0.00348377	5.65291e-05	TRUE	4.43559e-60
Hypertensive disorders of pregnancy	Small vessel stroke	0.0039003	8.91595e-05	TRUE	4.4207e-50
Hypertensive disorders of pregnancy	Cardioembolic stroke	0.00348377	4.99601e-05	TRUE	3.13781e-60
Hypertensive disorders of pregnancy	Lacunar stroke	0.00246715	5.12834e-05	TRUE	8.28143e-36
Hypertensive disorders of pregnancy	Intracerebral hemorrhage	0.00387967	3.74088e-05	TRUE	3.00056e-72
Gestational hypertension	Stroke	0.00150549	2.07342e-05	TRUE	1.71149e-37
Gestational hypertension	Large artery atherosclerosis	0.00150549	1.64351e-05	TRUE	1.47893e-37
Gestational hypertension	Ischemic stroke	0.00150549	1.75673e-05	TRUE	4.33973e-38
Gestational hypertension	Small vessel stroke	0.00150549	4.70481e-05	TRUE	4.67115e-24
Gestational hypertension	Cardioembolic stroke	0.00150549	2.77397e-05	TRUE	3.56233e-35
Gestational hypertension	Lacunar stroke	0.000853028	1.54208e-05	TRUE	1.92029e-17
Gestational hypertension	Intracerebral hemorrhage	0.00172941	3.22016e-05	TRUE	9.06514e-42
Preeclampsia	Stroke	0.00114503	2.05516e-05	TRUE	3.33273e-35
Preeclampsia	Large artery atherosclerosis	0.00127983	9.90612e-05	TRUE	7.9126e-27
Preeclampsia	Ischemic stroke	0.00114503	2.32039e-05	TRUE	2.27271e-34
Preeclampsia	Small vessel stroke	0.00127983	0.000107973	TRUE	2.0633e-18
Preeclampsia	Cardioembolic stroke	0.00127983	3.91438e-05	TRUE	1.2313e-34
Preeclampsia	Lacunar stroke	0.000923603	9.53252e-05	TRUE	2.13122e-14
Preeclampsia	Intracerebral hemorrhage	0.00127983	3.11186e-05	TRUE	4.23801e-38
MR, mendelian randomization; SNP, single nucleotide polymorphisms; R2, the proportion of variation in the exposure explained by the instrumental variables.

## Sheet: Table S6
Table S6. MVMR analysis between hypertensive disorders of pregnancy and stroke after adjustment for systolic blood pressure.
Adjustment	exposure	Outcome	F-statistic (exposure)	nsnp	method	b	se	OR	Lci95	Uci95	Pvalue	Heterogeneity_Pvalue_IVW	MR-egger_intercept Pvalue
Systolic blood pressure	Hypertensive disorders of pregnancy	Stroke	1.80242	7	IVW	0.0102556	0.0316751	1.01031	0.949493	1.07502	0.74611	3.94e-19
					MR-Egger	0.000495366	0.0324732	1.00049	0.938802	1.06624	0.987829	5.81e-19	0.18
					MR-lasso	0.000953621	0.0250503	1.00095	0.952997	1.05133	0.969633
					robustMVMR	0.138139	0.0360095	1.14813	1.0699	1.2321	0.000124965
		Ischemic stroke	1.8057	7	IVW	0.0282837	0.0334277	1.02869	0.963451	1.09834	0.397489	2.04e-15
					MR-Egger	0.0156017	0.0343251	1.01572	0.949638	1.08641	0.649451	3.55e-15	0.12
					MR-lasso	0.0396043	0.0272952	1.0404	0.986203	1.09757	0.14679
					robustMVMR	0.137428	0.0335074	1.14732	1.07439	1.2252	4.10627e-05
		Large artery atherosclerosis	1.81216	7	IVW	0.15996	0.076117	1.17346	1.01083	1.36226	0.0355974	1.23e-07
					MR-Egger	0.164609	0.0779883	1.17893	1.01182	1.37364	0.0347989	1.05e-07	0.78
					MR-lasso	0.122573	0.067217	1.1304	0.990872	1.28958	0.0682206
					robustMVMR	0.336076	0.18837	1.39945	0.967413	2.02442	0.0744032
		Small vessel stroke	1.80242	7	IVW	0.0504672	0.0707228	1.05176	0.915626	1.20814	0.47548	3.45e-07
					MR-Egger	0.0633133	0.0725575	1.06536	0.924135	1.22817	0.382884	3.31e-07	0.42
					MR-lasso	-0.0277389	0.0638811	0.972642	0.858178	1.10237	0.664124
					robustMVMR	0.372287	0.0747508	1.45105	1.25329	1.68001	6.34614e-07
	Preeclampsia	Stroke	1.87572	4	IVW	0.00790329	0.0309277	1.00794	0.948651	1.07092	0.798305	4.64e-19
					MR-Egger	0.0519823	0.04107	1.05336	0.971889	1.14165	0.205621	1.89e-18	0.11
					MR-lasso	0.0276412	0.0244601	1.02803	0.979905	1.07851	0.258455
					robustMVMR	0.142907	0.0333411	1.15362	1.08065	1.23153	1.81748e-05
		Ischemic stroke	1.87835	4	IVW	0.0176189	0.0327163	1.01778	0.954561	1.08518	0.590207	8.32e-16
					MR-Egger	0.0543521	0.043634	1.05586	0.969312	1.15013	0.212897	1.8e-15	0.22
					MR-lasso	0.0309749	0.0268638	1.03146	0.978556	1.08722	0.248895
					robustMVMR	0.151164	0.0355289	1.16319	1.08494	1.24707	2.0935e-05
		Large artery atherosclerosis	1.87677	4	IVW	0.170566	0.074821	1.18598	1.02421	1.37329	0.0226283	9.73e-08	0.02
					MR-Egger	0.327385	0.0996477	1.38734	1.1412	1.68656	0.00101828	2.55e-07
					MR-lasso	0.170187	0.0658999	1.18553	1.04188	1.34898	0.00980837
					robustMVMR	0.477349	0.0859839	1.6118	1.36182	1.90766	2.83052e-08
		Small vessel stroke	1.87572	4	IVW	-0.0285078	0.0686467	0.971895	0.849546	1.11186	0.677934	1.07e-06
					MR-Egger	0.0314764	0.0915345	1.03198	0.862493	1.23476	0.73094	1.54e-06	0.34
					MR-lasso	-0.0605164	0.0606956	0.941278	0.835707	1.06019	0.318741
					robustMVMR	0.23999	0.0792484	1.27124	1.08835	1.48485	0.00245913
		Cardioembolic stroke	1.87283	4	IVW	-0.0111719	0.0570197	0.98889	0.884327	1.10582	0.844665	1.43e-06
					MR-Egger	0.0025045	0.0762906	1.00251	0.863275	1.1642	0.973811	1.25e-06	0.79
					MR-lasso	0.00717003	0.0510811	1.0072	0.911242	1.11325	0.888371
					robustMVMR	0.082726	0.0804275	1.08624	0.927825	1.27171	0.303678
	Gestational hypertension	Large artery atherosclerosis	1.68188	5	IVW	0.0881738	0.0683759	1.09218	0.955194	1.24881	0.197209	2.5e-08
					MR-Egger	0.130188	0.0842232	1.13904	0.965715	1.34348	0.122165	9.04e-08	0.39
					MR-lasso	0.0785477	0.0615065	1.08171	0.958867	1.2203	0.20158
					robustMVMR	0.297025	0.120414	1.34585	1.06291	1.7041	0.0136364
		Small vessel stroke	1.68188	5	IVW	-0.00585258	0.0626832	0.994165	0.879229	1.12412	0.925612	8.01e-07
					MR-Egger	-0.00670375	0.077342	0.993319	0.853601	1.1559	0.930929	6.81e-07	0.99
					MR-lasso	-0.0199462	0.0547318	0.980251	0.880541	1.09125	0.715533
					robustMVMR	0.319476	0.0987359	1.37641	1.13423	1.67029	0.00121363
MVMR, multivariate mendelian randomization; nSNP, number of single nucleotide polymorphisms; IVW, inverse variance-weighted multiplication;

## Sheet: Table S7
Table S7. MVMR analysis between hypertensive disorders of pregnancy and stroke after adjustment for diastolic blood pressure.
Adjustment	exposure	Outcome	F-statistic (exposure)	nsnp	method	b	se	OR	Lci95	Uci95	Pvalue	Heterogeneity_Pvalue_IVW	MR-egger_intercept Pvalue
Diastolic blood pressure	Hypertensive disorders of pregnancy	Stroke	1.85941	7	IVW	0.0525332	0.0307523	1.05394	0.99229	1.11942	0.0875867	4.02e-17
					MR-Egger	0.0702272	0.0383681	1.07275	0.99504	1.15653	0.0671965	1.01e-16	0.43
					MR-lasso	0.0305373	0.024848	1.03101	0.982	1.08246	0.219085
					robustMVMR	0.139843	0.0346415	1.15009	1.0746	1.23089	5.41734e-05
		Ischemic stroke	1.85941	7	IVW	0.0672748	0.0328127	1.06959	1.00297	1.14064	0.0403381	4.4e-15
					MR-Egger	0.0883885	0.0409357	1.09241	1.00819	1.18367	0.0308342	1.57e-14	0.36
					MR-lasso	0.0689378	0.0273093	1.07137	1.01553	1.13028	0.0115917
					robustMVMR	0.141269	0.0339622	1.15173	1.07756	1.23101	3.18822e-05
		Large artery atherosclerosis	1.85941	7	IVW	0.296321	0.0714926	1.3449	1.16906	1.5472	3.40137e-05	0.000306
					MR-Egger	0.265167	0.0894804	1.30365	1.09394	1.55355	0.00304251	0.000356	0.61
					MR-lasso	0.317562	0.065203	1.37377	1.20897	1.56105	1.11396e-06
					robustMVMR	0.429006	0.0904644	1.53573	1.2862	1.83366	2.11347e-06
		Small vessel stroke	1.85941	7	IVW	0.093008	0.0711511	1.09747	0.954616	1.2617	0.191148	6.55e-09
					MR-Egger	0.0974578	0.0889936	1.10237	0.925921	1.31243	0.273469	1.07e-08	0.85
					MR-lasso	0.0296199	0.0620383	1.03006	0.91213	1.16324	0.633045
					robustMVMR	0.357667	0.0699151	1.42999	1.24687	1.64001	3.12517e-07
	Preeclampsia	Stroke	1.98856	4	IVW	0.0526429	0.0296097	1.05405	0.994623	1.11703	0.0754217	3.06e-17
					MR-Egger	0.0606948	0.0404774	1.06258	0.981533	1.15031	0.133751	2.5e-17	0.78
					MR-lasso	0.0483509	0.0240094	1.04954	1.00129	1.10011	0.0440271
					robustMVMR	0.13477	0.0497505	1.14427	1.03796	1.26147	0.00675044
		Ischemic stroke	2.00426	4	IVW	0.0766099	0.0315392	1.07962	1.0149	1.14846	0.0151389	1.89e-15
					MR-Egger	0.0784261	0.0432588	1.08158	0.993661	1.17729	0.0698392	1.48e-15	0.95
					MR-lasso	0.0857504	0.0260046	1.08953	1.03539	1.14651	0.000975474
					robustMVMR	0.131674	0.0332404	1.14074	1.06879	1.21753	7.45585e-05
		Large artery atherosclerosis	2.00502	4	IVW	0.283243	0.0684081	1.32743	1.16087	1.51789	3.46565e-05	0.000316
					MR-Egger	0.445396	0.0929152	1.56111	1.3012	1.87294	1.63832e-06	0.000847	0.01
					MR-lasso	0.31344	0.0628991	1.36812	1.20944	1.54762	6.25366e-07
					robustMVMR	0.50034	0.137253	1.64928	1.26027	2.15837	0.000266986
		Small vessel stroke	2.00502	4	IVW	0.0659763	0.0677317	1.0682	0.935405	1.21985	0.330015	3.26e-08
					MR-Egger	0.0735846	0.0923696	1.07636	0.898115	1.28998	0.425665	6.07e-08	0.87
					MR-lasso	0.018453	0.0577687	1.01862	0.909581	1.14074	0.749401
					robustMVMR	0.391969	0.0881081	1.47989	1.24518	1.75885	8.63808e-06
		Cardioembolic stroke	2.00502	4	IVW	0.0333673	0.0547513	1.03393	0.928724	1.15105	0.542237	5.08e-06
					MR-Egger	-0.00651074	0.0749033	0.99351	0.857857	1.15061	0.930734	5,54E-06	0.42
					MR-lasso	0.0623248	0.0488253	1.06431	0.96718	1.17119	0.201784
					robustMVMR	0.193364	0.0811571	1.21332	1.03489	1.42252	0.0171916
	Gestational hypertension	Large artery atherosclerosis	1.62634	4	IVW	0.17797	0.0674257	1.19479	1.04688	1.36359	0.00830292	6.5e-05
					MR-Egger	0.24585	0.0880826	1.27871	1.07596	1.51966	0.00525247	7.07e-05	0.23
					MR-lasso	0.207432	0.0621818	1.23052	1.08933	1.39	0.000850233
					robustMVMR	0.366921	0.0920332	1.44328	1.20507	1.72859	6.6961e-05
		Small vessel stroke	1.62634	4	IVW	0.0853464	0.0659699	1.08909	0.957	1.23942	0.195763	8.11e-09
					MR-Egger	0.0498842	0.0863445	1.05115	0.887499	1.24498	0.563443	7.37e-09	0.52
					MR-lasso	0.0380056	0.0577047	1.03874	0.927657	1.16312	0.510139
					robustMVMR	0.353403	0.190514	1.4239	0.980195	2.06847	0.0635962
MVMR, multivariate mendelian randomization; nSNP, number of single nucleotide polymorphisms; IVW, inverse variance-weighted multiplication;

## Sheet: Table S8
Table S8. MVMR analysis between hypertensive disorders of pregnancy and stroke after adjustment for type 2 diabetes mellitus.
Adjustment	exposure	Outcome	F-statistic (exposure)	nsnp	method	b	se	OR	Lci95	Uci95	Pvalue	Heterogeneity_Pvalue_IVW	MR-egger_intercept Pvalue
Type 2 diabetes mellitus	Hypertensive disorders of pregnancy	Stroke	4.09024	7	IVW	0.115759	0.0341288	1.12272	1.05008	1.2004	0.000694275	0.0707
					MR-Egger	0.0716265	0.0450709	1.07425	0.983428	1.17347	0.112016	0.018	0.13
					MR-lasso	0.110568	0.0320452	1.11691	1.04892	1.18931	0.000559784
					robustMVMR	0.131774	0.03661	1.14085	1.06186	1.22572	0.000318937
		Ischemic stroke	4.11434	7	IVW	0.117479	0.0361048	1.12466	1.04782	1.20713	0.00113854	0.1603
					MR-Egger	0.079896	0.0477923	1.08317	0.986319	1.18954	0.0945769	0.17	0.23
					MR-lasso	0.118101	0.0346786	1.12536	1.05141	1.20451	0.000660199
					robustMVMR	0.141507	0.0438661	1.15201	1.0571	1.25544	0.00125587
		Large artery atherosclerosis	4.09024	7	IVW	0.255018	0.103883	1.29049	1.05276	1.5819	0.0140942	0.0004
					MR-Egger	0.298969	0.138447	1.34847	1.028	1.76883	0.0308158	0.000314	0.63
					MR-lasso	0.142429	0.093692	1.15307	0.959634	1.3855	0.128464
					robustMVMR	0.440294	0.0837874	1.55316	1.31794	1.83037	1.48106e-07
		Small vessel stroke	4.09024	7	IVW	0.300391	0.0798625	1.35039	1.15473	1.5792	0.000168995	0.3815
					MR-Egger	0.287052	0.106433	1.33249	1.08161	1.64158	0.0069961	0.36	0.85
					MR-lasso	0.292805	0.0785625	1.34018	1.14892	1.56328	0.00019375
					robustMVMR	0.366774	0.0841184	1.44307	1.22373	1.70173	1.29937e-05
	Preeclampsia	Stroke	3.58634	6	IVW	0.122798	0.0355407	1.13066	1.05458	1.21222	0.000550006	0.1428
					MR-Egger	0.120855	0.0354694	1.12846	1.05268	1.2097	0.000656108	0.14	0.4
					MR-lasso	0.111949	0.0334592	1.11846	1.04746	1.19426	0.000820345
					robustMVMR	0.107276	0.0470613	1.11324	1.01515	1.22081	0.0226371
		Ischemic stroke	3.60199	6	IVW	0.116848	0.0375442	1.12395	1.04421	1.20977	0.00185647	0.2712
					MR-Egger	0.114833	0.0375231	1.12169	1.04215	1.20729	0.00221102	0.26	0.65
					MR-lasso	0.101667	0.0363654	1.10702	1.03086	1.1888	0.0051784
					robustMVMR	0.107806	0.0367801	1.11383	1.03636	1.19709	0.00337765
		Large artery atherosclerosis	3.58634	6	IVW	0.22058	0.10723	1.2468	1.01047	1.53841	0.0396783	0.0023
					MR-Egger	0.217874	0.107607	1.24343	1.00699	1.53538	0.0428957	0.00338	0.11
					MR-lasso	0.220288	0.102197	1.24643	1.02019	1.52286	0.0311206
					robustMVMR	0.331118	0.118282	1.39252	1.10438	1.75585	0.00511991
		Small vessel stroke	3.58634	6	IVW	0.250007	0.0840166	1.28403	1.08908	1.51388	0.00292337	0.5117
					MR-Egger	0.244858	0.0840969	1.27744	1.08332	1.50634	0.00359561	0.53	0.18
					MR-lasso	0.250007	0.0840166	1.28403	1.08908	1.51388	0.00292337
					robustMVMR	0.212113	0.322458	1.23629	0.657108	2.32596	0.510668
		Cardioembolic stroke	3.58634	6	IVW	0.134883	0.0762487	1.1444	0.985544	1.32887	0.0768963	0.0715
					MR-Egger	0.131294	0.0761567	1.1403	0.98219	1.32387	0.0847074	0.07	0.43
					MR-lasso	0.133731	0.0699699	1.14308	0.996598	1.3111	0.0559712
					robustMVMR	0.170869	0.119513	1.18633	0.93859	1.49947	0.152801
	Gestational hypertension	Large artery atherosclerosis	2.3355	2	IVW	0.0857128	0.10506	1.08949	0.886742	1.3386	0.414588	0.00584
					MR-Egger	0.0821309	0.105804	1.0856	0.882283	1.33577	0.4376	0.00505	0.68
					MR-lasso	0.11302	0.0913949	1.11966	0.936028	1.3393	0.21623
					robustMVMR	0.188118	0.0600238	1.20698	1.07301	1.35766	0.00172408
		Small vessel stroke	2.3355	2	IVW	0.167914	0.0832642	1.18283	1.00473	1.39251	0.0437335	0.492
					MR-Egger	0.175775	0.0835448	1.19217	1.0121	1.40427	0.0353818	0.5	0.25
					MR-lasso	0.167914	0.0832642	1.18283	1.00473	1.39251	0.0437335
					robustMVMR	0.0579223	0.0554037	1.05963	0.950593	1.18118	0.29581
MVMR, multivariate mendelian randomization; nSNP, number of single nucleotide polymorphisms; IVW, inverse variance-weighted multiplication;

## Sheet: Table S9
Table S9. Results of linkage disequilibrium score regression analysis
	Hypertensive disorders of pregnancya			Gestational hypertension			Preeclampsiaa
	rg	se	p	rg	se	p	rg	se	p
Stroke	0.416	0.0923	6.51e-06	0.309534	0.0835982	0.000213364	0.351	0.103	0.000613
Large artery atherosclerosis	0.684	0.179	0.000138	0.460671	0.179245	0.0101679	0.469	0.189	0.013
Ischemic stroke	0.417794	0.0962864	1.43084e-05	0.321522	0.0840399	0.000130336	0.357964	0.105734	0.000710448
Small vessel stroke	0.612956	0.146827	2.98406e-05	0.462817	0.147971	0.00176139	0.425692	0.162074	0.00862631
Cardioembolic stroke	0.265134	0.103748	0.0106018	0.174082	0.10146	0.0862046	0.194224	0.104913	0.0641289
Lacunar stroke	0.000378973	0.0389485	0.992237	0.0112717	0.0412069	0.784438	-0.0562469	0.0367566	0.125954
Intracranial hemorrhage	-0.0122944	0.144414	0.932155	0.00506985	0.136683	0.970412	0.0177714	0.130752	0.891887
